# Supplementary material for: 3-{4-[(2-Hy­droxy­benzyl­idene)amino]-3-methyl-5-sulfanyl­idene-4,5-dihydro-1H-1,2,4-triazol-1-yl}-1,3-diphenyl­propan-1-one
Source: Acta Crystallogr Sect E Struct Rep Online. 2011 Aug 31;67(Pt 9):o2533. doi: 10.1107/S1600536811034878 (PMC3200874; doi:10.1107/S1600536811034878)
Supplement: Supplementary file 1 [file e-67-o2533-sup1.cif]

##############################################################################
#                                                                            #
# This CIF contains the data in a paper accepted for publication in          #
# Acta Crystallographica Section E. It conforms to the requirements of       #
# Notes for Authors for Acta Crystallographica Section E, and has been       #
# peer reviewed under the auspices of the IUCr Commission on Journals.       #
#                                                                            #
# Full details of the Crystallographic Information File format               #
# are given in the paper "The Crystallographic Information File (CIF):       #
# a New Standard Archive File for Crystallography" by S. R. Hall, F. H.      #
# Allen and I. D. Brown [Acta Cryst. (1991), A47, 655-685].                  #
#                                                                            #
# The current version of the core CIF dictionary is obtainable from          #
# ftp://ftp.iucr.org/pub/cif_core.dic.                                       #
#                                                                            #
# Software is freely available for graphical display of the structure(s)     #
# in this CIF. For information consult the CIF software page                 #
# http://www.iucr.org/resources/cif/software.                                #
#                                                                            #
# This file may be used for bona fide research purposes within the           #
# scientific community so long as proper attribution is given to the journal # 
# article from which it was obtained.                                        #
#                                                                            #
##############################################################################
data_global
_audit_creation_method     SHELXL-97
_journal_date_recd_electronic     2011-08-07
_journal_date_accepted     2011-08-25
_journal_name_full     'Acta Crystallographica, Section E'
_journal_year     2011
_journal_volume     67
_journal_issue      9
_journal_page_first     o2533
_journal_page_last     o2533
_journal_paper_category     QO
_journal_coeditor_code     BH2375
_publ_contact_author_name     'Dr. Wei Wang'
_publ_contact_author_address
;
  School of Perfume and Aroma Technology,
  Shanghai Istitute of Technology,
  Shanghai 200235,
  People's Republic of China
;
_publ_contact_author_email     zhao_submit@yahoo.com.cn
_publ_contact_author_fax     ?
_publ_contact_author_phone     ?
_publ_section_title
;\
3-{4-[(2-Hydroxybenzylidene)amino]-3-methyl-5-sulfanylidene-4,5-dihydro-\
1<i>H</i>-1,2,4-triazol-1-yl}-1,3-diphenylpropan-1-one
;
loop_
    _publ_author_name
    _publ_author_footnote
    _publ_author_address
    "Wang, Wei"
;
Other affiliation: School of Chemical Engineering,
University of Science and Technology LiaoNing,
Anshan 114051,
People's Republic of China
;
;
School of Perfume and Aroma Technology
Shanghai Institute of Technology
Shanghai 200235
People's Republic of China
;
    "Gao, Yan" .
;
School of Chemical Engineering
University of Science and Technology LiaoNing
Anshan 114051
People's Republic of China
;
    "Zhang, Jing-jing" .
;
School of Chemical Engineering
University of Science and Technology LiaoNing
Anshan 114051
People's Republic of China
;
    "Jia, Xiao-yu" .
;
School of Chemical Engineering
University of Science and Technology LiaoNing
Anshan 114051
People's Republic of China
;
    "Wu, Wen-peng" .
;
School of Chemical Engineering
University of Science and Technology LiaoNing
Anshan 114051
People's Republic of China
;
data_I
_chemical_name_systematic
;
3-{4-[(2-Hydroxybenzylidene)amino]-3-methyl-5-sulfanylidene-4,5-dihydro-
1<i>H</i>-1,2,4-triazol-1-yl}-1,3-diphenylpropan-1-one
;
_chemical_name_common     ?
_chemical_formula_moiety     'C25 H22 N4 O2 S'
_chemical_formula_sum     'C25 H22 N4 O2 S'
_chemical_formula_structural     ?
_chemical_formula_analytical     ?
_chemical_formula_iupac     'C25 H22 N4 O2 S'
_chemical_formula_weight     442.53
_chemical_melting_point     ?
_symmetry_cell_setting     triclinic
_symmetry_space_group_name_H-M     'P -1'
_symmetry_space_group_name_Hall     '-P 1'
loop_
    _symmetry_equiv_pos_as_xyz
    'x, y, z'
    '-x, -y, -z'
_cell_length_a     12.1053(12)
_cell_length_b     12.4682(12)
_cell_length_c     15.5480(16)
_cell_angle_alpha     95.056(11)
_cell_angle_beta     103.342(12)
_cell_angle_gamma     100.212(15)
_cell_volume     2226.7(4)
_cell_formula_units_Z     4
_cell_measurement_reflns_used     6881
_cell_measurement_theta_min     1.4
_cell_measurement_theta_max     27.1
_cell_measurement_temperature     113(2)
_exptl_crystal_description     prism
_exptl_crystal_colour     colourless
_exptl_crystal_size_max     0.20
_exptl_crystal_size_mid     0.18
_exptl_crystal_size_min     0.12
_exptl_crystal_density_diffrn     1.320
_exptl_crystal_density_meas     ?
_exptl_crystal_density_method     'not measured'
_exptl_crystal_F_000     928
_exptl_absorpt_coefficient_mu     0.175
_exptl_absorpt_correction_type     multi-scan
_exptl_absorpt_process_details     '(CrystalClear; Rigaku/MSC, 2005)'
_exptl_absorpt_correction_T_min     0.9658
_exptl_absorpt_correction_T_max     0.9793
_exptl_special_details     ?
_diffrn_ambient_temperature     113(2)
_diffrn_radiation_type     'Mo K\a'
_diffrn_radiation_wavelength     0.71073
_diffrn_radiation_source     'rotating anode'
_diffrn_radiation_monochromator     multilayer
_diffrn_measurement_device_type     'Rigaku Saturn CCD area-detector'
_diffrn_measurement_method     '\f and \w'
_diffrn_detector_area_resol_mean     14.63
_diffrn_reflns_number     27078
_diffrn_reflns_av_R_equivalents     0.0728
_diffrn_reflns_av_sigmaI/netI     0.1078
_diffrn_reflns_theta_min     1.36
_diffrn_reflns_theta_max     26.99
_diffrn_reflns_theta_full     26.99
_diffrn_measured_fraction_theta_max     0.993
_diffrn_measured_fraction_theta_full     0.993
_diffrn_reflns_limit_h_min     -15
_diffrn_reflns_limit_h_max     14
_diffrn_reflns_limit_k_min     -15
_diffrn_reflns_limit_k_max     15
_diffrn_reflns_limit_l_min     -19
_diffrn_reflns_limit_l_max     19
_diffrn_standards_number     0
_diffrn_standards_interval_count     0
_diffrn_standards_interval_time     0
_diffrn_standards_decay_%     0
_refine_special_details     ?
_reflns_number_total     9643
_reflns_number_gt     6461
_reflns_threshold_expression     I>2\s(I)
_refine_ls_structure_factor_coef     Fsqd
_refine_ls_matrix_type     full
_refine_ls_R_factor_all     0.1003
_refine_ls_R_factor_gt     0.0639
_refine_ls_wR_factor_gt     0.1275
_refine_ls_wR_factor_ref     0.1453
_refine_ls_goodness_of_fit_ref     1.004
_refine_ls_restrained_S_all     1.004
_refine_ls_number_reflns     9643
_refine_ls_number_parameters     585
_refine_ls_number_restraints     0
_refine_ls_number_constraints     0
_refine_ls_hydrogen_treatment     mixed
_refine_ls_weighting_scheme     calc
_refine_ls_weighting_details
                      'w=1/[\s^2^(Fo^2^)+(0.0560P)^2^] where P=(Fo^2^+2Fc^2^)/3'
_atom_sites_solution_hydrogens     geom
_atom_sites_solution_primary     direct
_atom_sites_solution_secondary     difmap
_refine_ls_shift/su_max     0.000
_refine_ls_shift/su_mean     0.000
_refine_diff_density_max     0.605
_refine_diff_density_min     -0.328
_refine_ls_extinction_method     none
_refine_ls_extinction_coef     ?
loop_
    _atom_type_symbol
    _atom_type_description
    _atom_type_scat_dispersion_real
    _atom_type_scat_dispersion_imag
    _atom_type_scat_source
    C C 0.0033 0.0016
; International Tables
Vol. C, Tables 4.2.6.8 and 6.1.1.4
;
    H H 0.0000 0.0000
; International Tables
Vol. C, Tables 4.2.6.8 and 6.1.1.4
;
    N N 0.0061 0.0033
; International Tables
Vol. C, Tables 4.2.6.8 and 6.1.1.4
;
    O O 0.0106 0.0106
; International Tables
Vol. C, Tables 4.2.6.8 and 6.1.1.4
;
    S S 0.1246 0.1246
; International Tables
Vol. C, Tables 4.2.6.8 and 6.1.1.4
;
_computing_data_collection     'CrystalClear (Rigaku/MSC, 2005)'
_computing_cell_refinement     'CrystalClear (Rigaku/MSC, 2005)'
_computing_data_reduction     'CrystalClear (Rigaku/MSC, 2005)'
_computing_structure_solution     'SHELXS97 (Sheldrick, 2008)'
_computing_structure_refinement     'SHELXL97 (Sheldrick, 2008)'
_computing_molecular_graphics     'SHELXTL (Sheldrick, 2008)'
_computing_publication_material     'SHELXTL (Sheldrick, 2008)'
loop_
    _atom_site_type_symbol
    _atom_site_label
    _atom_site_fract_x
    _atom_site_fract_y
    _atom_site_fract_z
    _atom_site_U_iso_or_equiv
    _atom_site_adp_type
    _atom_site_calc_flag
    _atom_site_refinement_flags
    _atom_site_occupancy
    _atom_site_symmetry_multiplicity
    _atom_site_disorder_assembly
    _atom_site_disorder_group
    S S1 0.92386(6) 0.21027(5) 0.23449(5) 0.02221(18) Uani d . 1 1 . .
    S S2 0.83187(6) 0.71656(6) 0.49822(5) 0.02859(19) Uani d . 1 1 . .
    O O1 0.62968(15) 0.17443(15) 0.27421(13) 0.0274(5) Uani d . 1 1 . .
    O O2 0.90261(17) -0.16179(16) -0.04063(13) 0.0295(5) Uani d . 1 1 . .
    H H2 0.866(3) -0.113(2) -0.027(2) 0.044 Uiso d . 1 1 . .
    O O3 0.88771(17) 1.03662(15) 0.56160(13) 0.0332(5) Uani d . 1 1 . .
    O O4 0.38942(16) 0.58080(16) 0.60955(14) 0.0330(5) Uani d . 1 1 . .
    H H4 0.431(3) 0.627(2) 0.577(2) 0.049 Uiso d . 1 1 . .
    N N1 0.71659(18) 0.20564(16) 0.11772(14) 0.0183(5) Uani d . 1 1 . .
    N N2 0.64145(18) 0.15040(17) 0.03849(15) 0.0204(5) Uani d . 1 1 . .
    N N3 0.79130(17) 0.07125(16) 0.08120(14) 0.0172(5) Uani d . 1 1 . .
    N N4 0.85762(18) -0.00627(16) 0.06624(15) 0.0199(5) Uani d . 1 1 . .
    N N5 0.70663(18) 0.86606(17) 0.43391(15) 0.0205(5) Uani d . 1 1 . .
    N N6 0.59842(18) 0.89447(17) 0.42255(15) 0.0224(5) Uani d . 1 1 . .
    N N7 0.60683(18) 0.74759(17) 0.49396(14) 0.0199(5) Uani d . 1 1 . .
    N N8 0.56141(18) 0.66959(17) 0.54196(14) 0.0210(5) Uani d . 1 1 . .
    C C1 0.8117(2) 0.1620(2) 0.14674(17) 0.0168(6) Uani d . 1 1 . .
    C C2 0.6902(2) 0.0697(2) 0.01751(17) 0.0184(6) Uani d . 1 1 . .
    C C3 0.6948(2) 0.31047(19) 0.15598(18) 0.0186(6) Uani d . 1 1 . .
    H H3 0.7493 0.3323 0.2165 0.022 Uiso calc R 1 1 . .
    C C4 0.5720(2) 0.2947(2) 0.16793(18) 0.0210(6) Uani d . 1 1 . .
    H H4A 0.5165 0.2660 0.1095 0.025 Uiso calc R 1 1 . .
    H H4B 0.5570 0.3670 0.1884 0.025 Uiso calc R 1 1 . .
    C C5 0.5508(2) 0.2159(2) 0.23477(18) 0.0206(6) Uani d . 1 1 . .
    C C6 0.4334(2) 0.1894(2) 0.25256(17) 0.0193(6) Uani d . 1 1 . .
    C C7 0.4119(2) 0.1069(2) 0.30634(18) 0.0238(6) Uani d . 1 1 . .
    H H7 0.4700 0.0668 0.3277 0.029 Uiso calc R 1 1 . .
    C C8 0.3057(2) 0.0837(2) 0.32840(19) 0.0272(7) Uani d . 1 1 . .
    H H8 0.2918 0.0283 0.3651 0.033 Uiso calc R 1 1 . .
    C C9 0.2200(2) 0.1419(2) 0.29662(19) 0.0280(7) Uani d . 1 1 . .
    H H9 0.1484 0.1274 0.3130 0.034 Uiso calc R 1 1 . .
    C C10 0.2389(2) 0.2212(2) 0.24093(19) 0.0263(7) Uani d . 1 1 . .
    H H10 0.1794 0.2593 0.2180 0.032 Uiso calc R 1 1 . .
    C C11 0.3454(2) 0.2448(2) 0.21884(18) 0.0232(6) Uani d . 1 1 . .
    H H11 0.3581 0.2987 0.1807 0.028 Uiso calc R 1 1 . .
    C C12 0.7260(2) 0.3993(2) 0.09762(18) 0.0218(6) Uani d . 1 1 . .
    C C13 0.6453(2) 0.4232(2) 0.02656(19) 0.0280(7) Uani d . 1 1 . .
    H H13 0.5661 0.3882 0.0156 0.034 Uiso calc R 1 1 . .
    C C14 0.6790(3) 0.4981(2) -0.0292(2) 0.0336(7) Uani d . 1 1 . .
    H H14 0.6228 0.5136 -0.0777 0.040 Uiso calc R 1 1 . .
    C C15 0.7950(3) 0.5500(2) -0.0134(2) 0.0336(7) Uani d . 1 1 . .
    H H15 0.8181 0.6013 -0.0508 0.040 Uiso calc R 1 1 . .
    C C16 0.8761(3) 0.5263(2) 0.0568(2) 0.0326(7) Uani d . 1 1 . .
    H H16 0.9554 0.5610 0.0673 0.039 Uiso calc R 1 1 . .
    C C17 0.8422(2) 0.4514(2) 0.1126(2) 0.0267(7) Uani d . 1 1 . .
    H H17 0.8985 0.4359 0.1610 0.032 Uiso calc R 1 1 . .
    C C18 0.9372(2) -0.0246(2) 0.13119(18) 0.0218(6) Uani d . 1 1 . .
    H H18 0.9503 0.0139 0.1893 0.026 Uiso calc R 1 1 . .
    C C19 1.0066(2) -0.1046(2) 0.11477(18) 0.0190(6) Uani d . 1 1 . .
    C C20 0.9894(2) -0.1674(2) 0.03076(18) 0.0208(6) Uani d . 1 1 . .
    C C21 1.0628(2) -0.2392(2) 0.0193(2) 0.0262(7) Uani d . 1 1 . .
    H H21 1.0514 -0.2812 -0.0372 0.031 Uiso calc R 1 1 . .
    C C22 1.1522(2) -0.2495(2) 0.0898(2) 0.0285(7) Uani d . 1 1 . .
    H H22 1.2027 -0.2974 0.0809 0.034 Uiso calc R 1 1 . .
    C C23 1.1690(2) -0.1903(2) 0.1739(2) 0.0312(7) Uani d . 1 1 . .
    H H23 1.2291 -0.1990 0.2226 0.037 Uiso calc R 1 1 . .
    C C24 1.0965(2) -0.1186(2) 0.1852(2) 0.0278(7) Uani d . 1 1 . .
    H H24 1.1080 -0.0778 0.2423 0.033 Uiso calc R 1 1 . .
    C C25 0.6467(2) -0.0121(2) -0.06449(18) 0.0248(6) Uani d . 1 1 . .
    H H25A 0.5715 -0.0007 -0.0980 0.037 Uiso calc R 1 1 . .
    H H25B 0.6378 -0.0865 -0.0478 0.037 Uiso calc R 1 1 . .
    H H25C 0.7021 -0.0028 -0.1017 0.037 Uiso calc R 1 1 . .
    C C26 0.7169(2) 0.7757(2) 0.47639(17) 0.0209(6) Uani d . 1 1 . .
    C C27 0.5405(2) 0.8219(2) 0.46061(18) 0.0212(6) Uani d . 1 1 . .
    C C28 0.7919(2) 0.9226(2) 0.38905(18) 0.0221(6) Uani d . 1 1 . .
    H H28 0.8686 0.9038 0.4151 0.027 Uiso calc R 1 1 . .
    C C29 0.8065(2) 1.0476(2) 0.40721(18) 0.0235(6) Uani d . 1 1 . .
    H H29A 0.8567 1.0820 0.3709 0.028 Uiso calc R 1 1 . .
    H H29B 0.7297 1.0670 0.3874 0.028 Uiso calc R 1 1 . .
    C C30 0.8588(2) 1.0960(2) 0.50451(19) 0.0233(6) Uani d . 1 1 . .
    C C31 0.8727(2) 1.2177(2) 0.52909(19) 0.0227(6) Uani d . 1 1 . .
    C C32 0.8483(2) 1.2898(2) 0.4661(2) 0.0270(7) Uani d . 1 1 . .
    H H32 0.8196 1.2617 0.4046 0.032 Uiso calc R 1 1 . .
    C C33 0.8659(2) 1.4022(2) 0.4933(2) 0.0312(7) Uani d . 1 1 . .
    H H33 0.8492 1.4504 0.4502 0.037 Uiso calc R 1 1 . .
    C C34 0.9079(2) 1.4445(2) 0.5830(2) 0.0338(8) Uani d . 1 1 . .
    H H34 0.9210 1.5214 0.6011 0.041 Uiso calc R 1 1 . .
    C C35 0.9306(3) 1.3733(2) 0.6466(2) 0.0357(8) Uani d . 1 1 . .
    H H35 0.9579 1.4016 0.7081 0.043 Uiso calc R 1 1 . .
    C C36 0.9132(2) 1.2612(2) 0.6194(2) 0.0291(7) Uani d . 1 1 . .
    H H36 0.9290 1.2132 0.6628 0.035 Uiso calc R 1 1 . .
    C C37 0.7548(2) 0.8752(2) 0.29097(19) 0.0214(6) Uani d . 1 1 . .
    C C38 0.6689(2) 0.9106(2) 0.22952(19) 0.0240(6) Uani d . 1 1 . .
    H H38 0.6368 0.9703 0.2478 0.029 Uiso calc R 1 1 . .
    C C39 0.6302(2) 0.8584(2) 0.14137(19) 0.0252(6) Uani d . 1 1 . .
    H H39 0.5709 0.8818 0.1004 0.030 Uiso calc R 1 1 . .
    C C40 0.6784(2) 0.7724(2) 0.1137(2) 0.0281(7) Uani d . 1 1 . .
    H H40 0.6528 0.7376 0.0537 0.034 Uiso calc R 1 1 . .
    C C41 0.7640(3) 0.7373(2) 0.1738(2) 0.0303(7) Uani d . 1 1 . .
    H H41 0.7972 0.6787 0.1550 0.036 Uiso calc R 1 1 . .
    C C42 0.8011(2) 0.7882(2) 0.2617(2) 0.0270(7) Uani d . 1 1 . .
    H H42 0.8592 0.7631 0.3025 0.032 Uiso calc R 1 1 . .
    C C43 0.6233(2) 0.6041(2) 0.58012(17) 0.0222(6) Uani d . 1 1 . .
    H H43 0.6998 0.6069 0.5734 0.027 Uiso calc R 1 1 . .
    C C44 0.5754(2) 0.5258(2) 0.63360(18) 0.0210(6) Uani d . 1 1 . .
    C C45 0.4626(2) 0.5166(2) 0.64556(18) 0.0237(6) Uani d . 1 1 . .
    C C46 0.4213(3) 0.4391(2) 0.69749(19) 0.0293(7) Uani d . 1 1 . .
    H H46 0.3445 0.4321 0.7045 0.035 Uiso calc R 1 1 . .
    C C47 0.4928(3) 0.3731(2) 0.7383(2) 0.0320(7) Uani d . 1 1 . .
    H H47 0.4647 0.3208 0.7732 0.038 Uiso calc R 1 1 . .
    C C48 0.6053(3) 0.3830(2) 0.7286(2) 0.0338(7) Uani d . 1 1 . .
    H H48 0.6545 0.3385 0.7576 0.041 Uiso calc R 1 1 . .
    C C49 0.6457(3) 0.4583(2) 0.67630(19) 0.0295(7) Uani d . 1 1 . .
    H H49 0.7224 0.4641 0.6694 0.035 Uiso calc R 1 1 . .
    C C50 0.4191(2) 0.8177(2) 0.46712(19) 0.0274(7) Uani d . 1 1 . .
    H H50A 0.3895 0.8777 0.4390 0.041 Uiso calc R 1 1 . .
    H H50B 0.4173 0.8256 0.5300 0.041 Uiso calc R 1 1 . .
    H H50C 0.3705 0.7471 0.4366 0.041 Uiso calc R 1 1 . .
loop_
    _atom_site_aniso_label
    _atom_site_aniso_U_11
    _atom_site_aniso_U_22
    _atom_site_aniso_U_33
    _atom_site_aniso_U_12
    _atom_site_aniso_U_13
    _atom_site_aniso_U_23
    S1 0.0204(4) 0.0242(4) 0.0210(4) 0.0043(3) 0.0043(3) 0.0010(3)
    S2 0.0263(4) 0.0337(4) 0.0344(5) 0.0131(3) 0.0154(3) 0.0159(3)
    O1 0.0244(11) 0.0308(11) 0.0309(12) 0.0108(9) 0.0087(9) 0.0094(9)
    O2 0.0351(12) 0.0342(12) 0.0209(11) 0.0161(10) 0.0049(10) -0.0002(9)
    O3 0.0411(13) 0.0337(12) 0.0240(12) 0.0061(10) 0.0050(10) 0.0113(9)
    O4 0.0257(12) 0.0370(13) 0.0420(14) 0.0079(9) 0.0135(10) 0.0189(10)
    N1 0.0186(12) 0.0173(11) 0.0190(12) 0.0014(9) 0.0063(10) 0.0022(9)
    N2 0.0188(12) 0.0212(12) 0.0207(13) 0.0022(10) 0.0060(10) 0.0019(10)
    N3 0.0181(12) 0.0172(11) 0.0178(12) 0.0039(9) 0.0067(10) 0.0044(9)
    N4 0.0207(12) 0.0184(12) 0.0249(13) 0.0068(9) 0.0116(10) 0.0051(10)
    N5 0.0200(12) 0.0235(12) 0.0219(13) 0.0069(10) 0.0097(10) 0.0072(10)
    N6 0.0211(12) 0.0256(13) 0.0232(13) 0.0072(10) 0.0080(10) 0.0061(10)
    N7 0.0213(12) 0.0222(12) 0.0182(12) 0.0043(10) 0.0078(10) 0.0061(10)
    N8 0.0257(13) 0.0196(12) 0.0188(12) 0.0016(10) 0.0089(10) 0.0054(9)
    C1 0.0183(14) 0.0163(13) 0.0189(14) 0.0020(11) 0.0104(11) 0.0067(11)
    C2 0.0200(14) 0.0168(14) 0.0192(14) 0.0023(11) 0.0070(12) 0.0045(11)
    C3 0.0209(14) 0.0174(14) 0.0178(14) 0.0052(11) 0.0052(12) -0.0005(11)
    C4 0.0209(15) 0.0220(14) 0.0229(15) 0.0079(11) 0.0080(12) 0.0038(12)
    C5 0.0239(15) 0.0205(14) 0.0174(14) 0.0068(12) 0.0047(12) -0.0007(11)
    C6 0.0191(14) 0.0234(15) 0.0146(14) 0.0049(11) 0.0033(11) -0.0008(11)
    C7 0.0256(15) 0.0230(15) 0.0209(15) 0.0026(12) 0.0050(12) 0.0000(12)
    C8 0.0266(16) 0.0284(16) 0.0267(17) 0.0016(13) 0.0100(13) 0.0034(13)
    C9 0.0216(16) 0.0328(17) 0.0277(17) 0.0003(13) 0.0090(13) -0.0021(13)
    C10 0.0209(15) 0.0314(16) 0.0254(16) 0.0069(12) 0.0043(13) -0.0025(13)
    C11 0.0228(15) 0.0270(15) 0.0193(15) 0.0049(12) 0.0053(12) 0.0001(12)
    C12 0.0261(16) 0.0215(15) 0.0214(15) 0.0085(12) 0.0110(13) 0.0007(11)
    C13 0.0275(16) 0.0283(16) 0.0280(17) 0.0035(13) 0.0083(14) 0.0040(13)
    C14 0.046(2) 0.0318(17) 0.0267(17) 0.0108(15) 0.0119(15) 0.0085(13)
    C15 0.049(2) 0.0248(16) 0.0341(19) 0.0060(14) 0.0235(16) 0.0078(14)
    C16 0.0323(18) 0.0248(16) 0.046(2) 0.0042(13) 0.0200(16) 0.0066(14)
    C17 0.0256(16) 0.0222(15) 0.0343(18) 0.0072(12) 0.0103(14) 0.0025(13)
    C18 0.0241(15) 0.0206(14) 0.0207(15) 0.0044(12) 0.0063(12) 0.0025(11)
    C19 0.0187(14) 0.0164(14) 0.0235(15) 0.0037(11) 0.0074(12) 0.0049(11)
    C20 0.0229(15) 0.0201(14) 0.0222(15) 0.0036(11) 0.0101(13) 0.0064(11)
    C21 0.0317(17) 0.0232(15) 0.0305(17) 0.0083(13) 0.0187(14) 0.0046(13)
    C22 0.0265(16) 0.0250(16) 0.042(2) 0.0136(13) 0.0174(15) 0.0092(14)
    C23 0.0279(17) 0.0317(17) 0.0346(19) 0.0129(14) 0.0032(14) 0.0067(14)
    C24 0.0296(16) 0.0266(16) 0.0262(17) 0.0079(13) 0.0042(13) 0.0014(13)
    C25 0.0279(16) 0.0233(15) 0.0219(16) 0.0055(12) 0.0045(13) -0.0005(12)
    C26 0.0247(15) 0.0213(14) 0.0172(14) 0.0022(12) 0.0073(12) 0.0048(11)
    C27 0.0225(15) 0.0210(14) 0.0223(15) 0.0066(12) 0.0078(12) 0.0050(11)
    C28 0.0210(15) 0.0264(15) 0.0236(16) 0.0063(12) 0.0104(12) 0.0121(12)
    C29 0.0241(15) 0.0266(15) 0.0211(15) 0.0047(12) 0.0066(12) 0.0086(12)
    C30 0.0179(15) 0.0323(16) 0.0212(16) 0.0044(12) 0.0073(12) 0.0065(12)
    C31 0.0153(14) 0.0309(16) 0.0228(15) 0.0040(12) 0.0064(12) 0.0057(12)
    C32 0.0217(15) 0.0334(17) 0.0259(16) 0.0043(13) 0.0062(13) 0.0066(13)
    C33 0.0293(17) 0.0284(17) 0.0357(19) 0.0031(13) 0.0087(14) 0.0075(14)
    C34 0.0279(17) 0.0307(17) 0.041(2) 0.0015(13) 0.0121(15) -0.0028(15)
    C35 0.0364(19) 0.0402(19) 0.0274(18) 0.0068(15) 0.0068(15) -0.0064(14)
    C36 0.0230(16) 0.0397(18) 0.0257(17) 0.0080(13) 0.0060(13) 0.0081(14)
    C37 0.0201(14) 0.0231(15) 0.0258(16) 0.0050(11) 0.0123(12) 0.0098(12)
    C38 0.0256(16) 0.0238(15) 0.0269(16) 0.0082(12) 0.0116(13) 0.0074(12)
    C39 0.0276(16) 0.0256(16) 0.0248(16) 0.0060(13) 0.0087(13) 0.0091(12)
    C40 0.0341(17) 0.0277(16) 0.0248(16) 0.0027(13) 0.0141(14) 0.0052(13)
    C41 0.0391(18) 0.0258(16) 0.0350(19) 0.0131(14) 0.0209(15) 0.0081(14)
    C42 0.0267(16) 0.0318(17) 0.0294(17) 0.0117(13) 0.0134(14) 0.0123(13)
    C43 0.0242(15) 0.0247(15) 0.0190(15) 0.0047(12) 0.0084(12) 0.0029(12)
    C44 0.0269(15) 0.0177(14) 0.0190(15) 0.0034(11) 0.0073(12) 0.0027(11)
    C45 0.0264(16) 0.0205(15) 0.0228(16) 0.0036(12) 0.0051(13) 0.0016(12)
    C46 0.0346(17) 0.0249(16) 0.0292(17) 0.0009(13) 0.0135(14) 0.0043(13)
    C47 0.048(2) 0.0244(16) 0.0278(17) 0.0034(14) 0.0186(15) 0.0094(13)
    C48 0.045(2) 0.0288(17) 0.0345(19) 0.0142(14) 0.0149(16) 0.0134(14)
    C49 0.0351(18) 0.0310(17) 0.0286(17) 0.0116(14) 0.0142(14) 0.0112(13)
    C50 0.0252(16) 0.0321(17) 0.0289(17) 0.0096(13) 0.0097(13) 0.0102(13)
_geom_special_details     ?
loop_
    _geom_bond_atom_site_label_1
    _geom_bond_atom_site_label_2
    _geom_bond_site_symmetry_2
    _geom_bond_distance
    _geom_bond_publ_flag
    S1 C1 . 1.667(3) ?
    S2 C26 . 1.669(3) ?
    O1 C5 . 1.231(3) ?
    O2 C20 . 1.358(3) ?
    O2 H2 . 0.85(3) ?
    O3 C30 . 1.234(3) ?
    O4 C45 . 1.356(3) ?
    O4 H4 . 0.95(3) ?
    N1 C1 . 1.361(3) ?
    N1 N2 . 1.389(3) ?
    N1 C3 . 1.479(3) ?
    N2 C2 . 1.307(3) ?
    N3 C2 . 1.381(3) ?
    N3 N4 . 1.398(3) ?
    N3 C1 . 1.400(3) ?
    N4 C18 . 1.292(3) ?
    N5 C26 . 1.366(3) ?
    N5 N6 . 1.393(3) ?
    N5 C28 . 1.487(3) ?
    N6 C27 . 1.312(3) ?
    N7 C27 . 1.388(3) ?
    N7 N8 . 1.390(3) ?
    N7 C26 . 1.411(3) ?
    N8 C43 . 1.295(3) ?
    C2 C25 . 1.487(3) ?
    C3 C4 . 1.521(3) ?
    C3 C12 . 1.542(3) ?
    C3 H3 . 1.0000 ?
    C4 C5 . 1.524(4) ?
    C4 H4A . 0.9900 ?
    C4 H4B . 0.9900 ?
    C5 C6 . 1.496(4) ?
    C6 C11 . 1.397(3) ?
    C6 C7 . 1.408(4) ?
    C7 C8 . 1.393(4) ?
    C7 H7 . 0.9500 ?
    C8 C9 . 1.393(4) ?
    C8 H8 . 0.9500 ?
    C9 C10 . 1.394(4) ?
    C9 H9 . 0.9500 ?
    C10 C11 . 1.398(4) ?
    C10 H10 . 0.9500 ?
    C11 H11 . 0.9500 ?
    C12 C13 . 1.388(4) ?
    C12 C17 . 1.397(4) ?
    C13 C14 . 1.401(4) ?
    C13 H13 . 0.9500 ?
    C14 C15 . 1.393(4) ?
    C14 H14 . 0.9500 ?
    C15 C16 . 1.381(4) ?
    C15 H15 . 0.9500 ?
    C16 C17 . 1.403(4) ?
    C16 H16 . 0.9500 ?
    C17 H17 . 0.9500 ?
    C18 C19 . 1.454(3) ?
    C18 H18 . 0.9500 ?
    C19 C24 . 1.402(4) ?
    C19 C20 . 1.414(4) ?
    C20 C21 . 1.397(3) ?
    C21 C22 . 1.384(4) ?
    C21 H21 . 0.9500 ?
    C22 C23 . 1.397(4) ?
    C22 H22 . 0.9500 ?
    C23 C24 . 1.387(4) ?
    C23 H23 . 0.9500 ?
    C24 H24 . 0.9500 ?
    C25 H25A . 0.9800 ?
    C25 H25B . 0.9800 ?
    C25 H25C . 0.9800 ?
    C27 C50 . 1.488(3) ?
    C28 C37 . 1.519(4) ?
    C28 C29 . 1.531(4) ?
    C28 H28 . 1.0000 ?
    C29 C30 . 1.522(4) ?
    C29 H29A . 0.9900 ?
    C29 H29B . 0.9900 ?
    C30 C31 . 1.501(4) ?
    C31 C36 . 1.400(4) ?
    C31 C32 . 1.404(4) ?
    C32 C33 . 1.391(4) ?
    C32 H32 . 0.9500 ?
    C33 C34 . 1.390(4) ?
    C33 H33 . 0.9500 ?
    C34 C35 . 1.398(4) ?
    C34 H34 . 0.9500 ?
    C35 C36 . 1.388(4) ?
    C35 H35 . 0.9500 ?
    C36 H36 . 0.9500 ?
    C37 C42 . 1.394(4) ?
    C37 C38 . 1.403(4) ?
    C38 C39 . 1.400(4) ?
    C38 H38 . 0.9500 ?
    C39 C40 . 1.391(4) ?
    C39 H39 . 0.9500 ?
    C40 C41 . 1.387(4) ?
    C40 H40 . 0.9500 ?
    C41 C42 . 1.390(4) ?
    C41 H41 . 0.9500 ?
    C42 H42 . 0.9500 ?
    C43 C44 . 1.465(3) ?
    C43 H43 . 0.9500 ?
    C44 C49 . 1.401(3) ?
    C44 C45 . 1.407(4) ?
    C45 C46 . 1.410(4) ?
    C46 C47 . 1.385(4) ?
    C46 H46 . 0.9500 ?
    C47 C48 . 1.391(4) ?
    C47 H47 . 0.9500 ?
    C48 C49 . 1.392(4) ?
    C48 H48 . 0.9500 ?
    C49 H49 . 0.9500 ?
    C50 H50A . 0.9800 ?
    C50 H50B . 0.9800 ?
    C50 H50C . 0.9800 ?
loop_
    _geom_angle_atom_site_label_1
    _geom_angle_atom_site_label_2
    _geom_angle_atom_site_label_3
    _geom_angle_site_symmetry_1
    _geom_angle_site_symmetry_3
    _geom_angle
    _geom_angle_publ_flag
    C20 O2 H2 . . 110(2) ?
    C45 O4 H4 . . 105.7(18) ?
    C1 N1 N2 . . 114.5(2) ?
    C1 N1 C3 . . 126.3(2) ?
    N2 N1 C3 . . 118.7(2) ?
    C2 N2 N1 . . 104.0(2) ?
    C2 N3 N4 . . 118.0(2) ?
    C2 N3 C1 . . 109.41(19) ?
    N4 N3 C1 . . 132.3(2) ?
    C18 N4 N3 . . 120.0(2) ?
    C26 N5 N6 . . 114.3(2) ?
    C26 N5 C28 . . 125.7(2) ?
    N6 N5 C28 . . 119.4(2) ?
    C27 N6 N5 . . 104.1(2) ?
    C27 N7 N8 . . 118.7(2) ?
    C27 N7 C26 . . 108.6(2) ?
    N8 N7 C26 . . 132.4(2) ?
    C43 N8 N7 . . 120.9(2) ?
    N1 C1 N3 . . 101.2(2) ?
    N1 C1 S1 . . 128.02(19) ?
    N3 C1 S1 . . 130.68(19) ?
    N2 C2 N3 . . 110.8(2) ?
    N2 C2 C25 . . 125.7(2) ?
    N3 C2 C25 . . 123.5(2) ?
    N1 C3 C4 . . 110.4(2) ?
    N1 C3 C12 . . 108.2(2) ?
    C4 C3 C12 . . 115.3(2) ?
    N1 C3 H3 . . 107.5 ?
    C4 C3 H3 . . 107.5 ?
    C12 C3 H3 . . 107.5 ?
    C3 C4 C5 . . 112.9(2) ?
    C3 C4 H4A . . 109.0 ?
    C5 C4 H4A . . 109.0 ?
    C3 C4 H4B . . 109.0 ?
    C5 C4 H4B . . 109.0 ?
    H4A C4 H4B . . 107.8 ?
    O1 C5 C6 . . 120.0(2) ?
    O1 C5 C4 . . 120.4(2) ?
    C6 C5 C4 . . 119.6(2) ?
    C11 C6 C7 . . 119.1(2) ?
    C11 C6 C5 . . 122.3(2) ?
    C7 C6 C5 . . 118.6(2) ?
    C8 C7 C6 . . 120.4(3) ?
    C8 C7 H7 . . 119.8 ?
    C6 C7 H7 . . 119.8 ?
    C9 C8 C7 . . 119.9(3) ?
    C9 C8 H8 . . 120.0 ?
    C7 C8 H8 . . 120.0 ?
    C8 C9 C10 . . 120.2(3) ?
    C8 C9 H9 . . 119.9 ?
    C10 C9 H9 . . 119.9 ?
    C9 C10 C11 . . 119.9(3) ?
    C9 C10 H10 . . 120.0 ?
    C11 C10 H10 . . 120.0 ?
    C6 C11 C10 . . 120.3(3) ?
    C6 C11 H11 . . 119.8 ?
    C10 C11 H11 . . 119.8 ?
    C13 C12 C17 . . 118.7(3) ?
    C13 C12 C3 . . 122.8(2) ?
    C17 C12 C3 . . 118.3(2) ?
    C12 C13 C14 . . 121.0(3) ?
    C12 C13 H13 . . 119.5 ?
    C14 C13 H13 . . 119.5 ?
    C15 C14 C13 . . 119.8(3) ?
    C15 C14 H14 . . 120.1 ?
    C13 C14 H14 . . 120.1 ?
    C16 C15 C14 . . 119.7(3) ?
    C16 C15 H15 . . 120.2 ?
    C14 C15 H15 . . 120.2 ?
    C15 C16 C17 . . 120.4(3) ?
    C15 C16 H16 . . 119.8 ?
    C17 C16 H16 . . 119.8 ?
    C12 C17 C16 . . 120.4(3) ?
    C12 C17 H17 . . 119.8 ?
    C16 C17 H17 . . 119.8 ?
    N4 C18 C19 . . 119.6(2) ?
    N4 C18 H18 . . 120.2 ?
    C19 C18 H18 . . 120.2 ?
    C24 C19 C20 . . 118.3(2) ?
    C24 C19 C18 . . 118.4(2) ?
    C20 C19 C18 . . 123.3(2) ?
    O2 C20 C21 . . 117.6(2) ?
    O2 C20 C19 . . 122.5(2) ?
    C21 C20 C19 . . 119.9(3) ?
    C22 C21 C20 . . 120.4(3) ?
    C22 C21 H21 . . 119.8 ?
    C20 C21 H21 . . 119.8 ?
    C21 C22 C23 . . 120.7(2) ?
    C21 C22 H22 . . 119.7 ?
    C23 C22 H22 . . 119.7 ?
    C24 C23 C22 . . 118.9(3) ?
    C24 C23 H23 . . 120.5 ?
    C22 C23 H23 . . 120.5 ?
    C23 C24 C19 . . 121.8(3) ?
    C23 C24 H24 . . 119.1 ?
    C19 C24 H24 . . 119.1 ?
    C2 C25 H25A . . 109.5 ?
    C2 C25 H25B . . 109.5 ?
    H25A C25 H25B . . 109.5 ?
    C2 C25 H25C . . 109.5 ?
    H25A C25 H25C . . 109.5 ?
    H25B C25 H25C . . 109.5 ?
    N5 C26 N7 . . 101.8(2) ?
    N5 C26 S2 . . 127.2(2) ?
    N7 C26 S2 . . 131.0(2) ?
    N6 C27 N7 . . 111.2(2) ?
    N6 C27 C50 . . 125.1(2) ?
    N7 C27 C50 . . 123.7(2) ?
    N5 C28 C37 . . 108.0(2) ?
    N5 C28 C29 . . 111.0(2) ?
    C37 C28 C29 . . 114.8(2) ?
    N5 C28 H28 . . 107.6 ?
    C37 C28 H28 . . 107.6 ?
    C29 C28 H28 . . 107.6 ?
    C30 C29 C28 . . 114.4(2) ?
    C30 C29 H29A . . 108.7 ?
    C28 C29 H29A . . 108.7 ?
    C30 C29 H29B . . 108.7 ?
    C28 C29 H29B . . 108.7 ?
    H29A C29 H29B . . 107.6 ?
    O3 C30 C31 . . 121.1(3) ?
    O3 C30 C29 . . 120.8(2) ?
    C31 C30 C29 . . 118.1(2) ?
    C36 C31 C32 . . 118.6(3) ?
    C36 C31 C30 . . 118.1(3) ?
    C32 C31 C30 . . 123.3(3) ?
    C33 C32 C31 . . 120.3(3) ?
    C33 C32 H32 . . 119.8 ?
    C31 C32 H32 . . 119.8 ?
    C34 C33 C32 . . 120.5(3) ?
    C34 C33 H33 . . 119.8 ?
    C32 C33 H33 . . 119.8 ?
    C33 C34 C35 . . 119.8(3) ?
    C33 C34 H34 . . 120.1 ?
    C35 C34 H34 . . 120.1 ?
    C36 C35 C34 . . 119.7(3) ?
    C36 C35 H35 . . 120.1 ?
    C34 C35 H35 . . 120.1 ?
    C35 C36 C31 . . 121.1(3) ?
    C35 C36 H36 . . 119.4 ?
    C31 C36 H36 . . 119.4 ?
    C42 C37 C38 . . 118.4(3) ?
    C42 C37 C28 . . 119.3(2) ?
    C38 C37 C28 . . 122.1(2) ?
    C39 C38 C37 . . 120.4(3) ?
    C39 C38 H38 . . 119.8 ?
    C37 C38 H38 . . 119.8 ?
    C40 C39 C38 . . 120.1(3) ?
    C40 C39 H39 . . 120.0 ?
    C38 C39 H39 . . 120.0 ?
    C41 C40 C39 . . 119.9(3) ?
    C41 C40 H40 . . 120.0 ?
    C39 C40 H40 . . 120.0 ?
    C40 C41 C42 . . 119.9(3) ?
    C40 C41 H41 . . 120.1 ?
    C42 C41 H41 . . 120.1 ?
    C41 C42 C37 . . 121.3(3) ?
    C41 C42 H42 . . 119.3 ?
    C37 C42 H42 . . 119.3 ?
    N8 C43 C44 . . 120.0(2) ?
    N8 C43 H43 . . 120.0 ?
    C44 C43 H43 . . 120.0 ?
    C49 C44 C45 . . 118.3(2) ?
    C49 C44 C43 . . 118.7(2) ?
    C45 C44 C43 . . 123.0(2) ?
    O4 C45 C44 . . 122.8(2) ?
    O4 C45 C46 . . 117.0(2) ?
    C44 C45 C46 . . 120.2(2) ?
    C47 C46 C45 . . 120.0(3) ?
    C47 C46 H46 . . 120.0 ?
    C45 C46 H46 . . 120.0 ?
    C46 C47 C48 . . 120.4(3) ?
    C46 C47 H47 . . 119.8 ?
    C48 C47 H47 . . 119.8 ?
    C47 C48 C49 . . 119.8(3) ?
    C47 C48 H48 . . 120.1 ?
    C49 C48 H48 . . 120.1 ?
    C48 C49 C44 . . 121.3(3) ?
    C48 C49 H49 . . 119.4 ?
    C44 C49 H49 . . 119.4 ?
    C27 C50 H50A . . 109.5 ?
    C27 C50 H50B . . 109.5 ?
    H50A C50 H50B . . 109.5 ?
    C27 C50 H50C . . 109.5 ?
    H50A C50 H50C . . 109.5 ?
    H50B C50 H50C . . 109.5 ?
loop_
    _geom_torsion_atom_site_label_1
    _geom_torsion_atom_site_label_2
    _geom_torsion_atom_site_label_3
    _geom_torsion_atom_site_label_4
    _geom_torsion_site_symmetry_1
    _geom_torsion_site_symmetry_2
    _geom_torsion_site_symmetry_3
    _geom_torsion_site_symmetry_4
    _geom_torsion
    _geom_torsion_publ_flag
    C1 N1 N2 C2 . . . . 0.4(3) ?
    C3 N1 N2 C2 . . . . 173.2(2) ?
    C2 N3 N4 C18 . . . . -164.4(2) ?
    C1 N3 N4 C18 . . . . 22.8(4) ?
    C26 N5 N6 C27 . . . . 1.5(3) ?
    C28 N5 N6 C27 . . . . 172.5(2) ?
    C27 N7 N8 C43 . . . . -174.7(2) ?
    C26 N7 N8 C43 . . . . -1.1(4) ?
    N2 N1 C1 N3 . . . . -1.6(3) ?
    C3 N1 C1 N3 . . . . -173.8(2) ?
    N2 N1 C1 S1 . . . . 175.61(18) ?
    C3 N1 C1 S1 . . . . 3.4(4) ?
    C2 N3 C1 N1 . . . . 2.2(2) ?
    N4 N3 C1 N1 . . . . 175.4(2) ?
    C2 N3 C1 S1 . . . . -174.9(2) ?
    N4 N3 C1 S1 . . . . -1.7(4) ?
    N1 N2 C2 N3 . . . . 1.1(3) ?
    N1 N2 C2 C25 . . . . -177.3(2) ?
    N4 N3 C2 N2 . . . . -176.5(2) ?
    C1 N3 C2 N2 . . . . -2.2(3) ?
    N4 N3 C2 C25 . . . . 1.9(3) ?
    C1 N3 C2 C25 . . . . 176.2(2) ?
    C1 N1 C3 C4 . . . . -133.4(2) ?
    N2 N1 C3 C4 . . . . 54.6(3) ?
    C1 N1 C3 C12 . . . . 99.5(3) ?
    N2 N1 C3 C12 . . . . -72.4(3) ?
    N1 C3 C4 C5 . . . . 63.8(3) ?
    C12 C3 C4 C5 . . . . -173.2(2) ?
    C3 C4 C5 O1 . . . . 1.6(3) ?
    C3 C4 C5 C6 . . . . -178.5(2) ?
    O1 C5 C6 C11 . . . . 171.4(2) ?
    C4 C5 C6 C11 . . . . -8.4(4) ?
    O1 C5 C6 C7 . . . . -7.6(4) ?
    C4 C5 C6 C7 . . . . 172.6(2) ?
    C11 C6 C7 C8 . . . . -2.4(4) ?
    C5 C6 C7 C8 . . . . 176.6(2) ?
    C6 C7 C8 C9 . . . . 0.4(4) ?
    C7 C8 C9 C10 . . . . 1.7(4) ?
    C8 C9 C10 C11 . . . . -1.8(4) ?
    C7 C6 C11 C10 . . . . 2.3(4) ?
    C5 C6 C11 C10 . . . . -176.7(2) ?
    C9 C10 C11 C6 . . . . -0.2(4) ?
    N1 C3 C12 C13 . . . . 92.1(3) ?
    C4 C3 C12 C13 . . . . -32.0(3) ?
    N1 C3 C12 C17 . . . . -82.6(3) ?
    C4 C3 C12 C17 . . . . 153.3(2) ?
    C17 C12 C13 C14 . . . . -0.1(4) ?
    C3 C12 C13 C14 . . . . -174.8(2) ?
    C12 C13 C14 C15 . . . . -0.1(4) ?
    C13 C14 C15 C16 . . . . 0.5(4) ?
    C14 C15 C16 C17 . . . . -0.7(4) ?
    C13 C12 C17 C16 . . . . 0.0(4) ?
    C3 C12 C17 C16 . . . . 174.9(2) ?
    C15 C16 C17 C12 . . . . 0.4(4) ?
    N3 N4 C18 C19 . . . . -179.3(2) ?
    N4 C18 C19 C24 . . . . 176.6(2) ?
    N4 C18 C19 C20 . . . . -2.1(4) ?
    C24 C19 C20 O2 . . . . 178.0(2) ?
    C18 C19 C20 O2 . . . . -3.3(4) ?
    C24 C19 C20 C21 . . . . -1.4(4) ?
    C18 C19 C20 C21 . . . . 177.3(2) ?
    O2 C20 C21 C22 . . . . -179.3(2) ?
    C19 C20 C21 C22 . . . . 0.2(4) ?
    C20 C21 C22 C23 . . . . 1.4(4) ?
    C21 C22 C23 C24 . . . . -1.7(4) ?
    C22 C23 C24 C19 . . . . 0.4(4) ?
    C20 C19 C24 C23 . . . . 1.1(4) ?
    C18 C19 C24 C23 . . . . -177.6(3) ?
    N6 N5 C26 N7 . . . . -1.1(3) ?
    C28 N5 C26 N7 . . . . -171.5(2) ?
    N6 N5 C26 S2 . . . . 177.96(19) ?
    C28 N5 C26 S2 . . . . 7.6(4) ?
    C27 N7 C26 N5 . . . . 0.4(3) ?
    N8 N7 C26 N5 . . . . -173.7(2) ?
    C27 N7 C26 S2 . . . . -178.7(2) ?
    N8 N7 C26 S2 . . . . 7.2(4) ?
    N5 N6 C27 N7 . . . . -1.2(3) ?
    N5 N6 C27 C50 . . . . 179.4(2) ?
    N8 N7 C27 N6 . . . . 175.6(2) ?
    C26 N7 C27 N6 . . . . 0.5(3) ?
    N8 N7 C27 C50 . . . . -4.9(4) ?
    C26 N7 C27 C50 . . . . -180.0(2) ?
    C26 N5 C28 C37 . . . . 93.8(3) ?
    N6 N5 C28 C37 . . . . -76.2(3) ?
    C26 N5 C28 C29 . . . . -139.6(2) ?
    N6 N5 C28 C29 . . . . 50.4(3) ?
    N5 C28 C29 C30 . . . . 64.9(3) ?
    C37 C28 C29 C30 . . . . -172.4(2) ?
    C28 C29 C30 O3 . . . . 1.3(4) ?
    C28 C29 C30 C31 . . . . -178.0(2) ?
    O3 C30 C31 C36 . . . . -3.7(4) ?
    C29 C30 C31 C36 . . . . 175.6(2) ?
    O3 C30 C31 C32 . . . . 175.7(3) ?
    C29 C30 C31 C32 . . . . -5.0(4) ?
    C36 C31 C32 C33 . . . . 1.0(4) ?
    C30 C31 C32 C33 . . . . -178.4(2) ?
    C31 C32 C33 C34 . . . . 0.0(4) ?
    C32 C33 C34 C35 . . . . -1.1(4) ?
    C33 C34 C35 C36 . . . . 1.2(4) ?
    C34 C35 C36 C31 . . . . -0.2(4) ?
    C32 C31 C36 C35 . . . . -0.9(4) ?
    C30 C31 C36 C35 . . . . 178.5(2) ?
    N5 C28 C37 C42 . . . . -93.6(3) ?
    C29 C28 C37 C42 . . . . 142.0(2) ?
    N5 C28 C37 C38 . . . . 81.7(3) ?
    C29 C28 C37 C38 . . . . -42.7(3) ?
    C42 C37 C38 C39 . . . . 0.8(4) ?
    C28 C37 C38 C39 . . . . -174.6(2) ?
    C37 C38 C39 C40 . . . . -1.3(4) ?
    C38 C39 C40 C41 . . . . 0.8(4) ?
    C39 C40 C41 C42 . . . . 0.2(4) ?
    C40 C41 C42 C37 . . . . -0.7(4) ?
    C38 C37 C42 C41 . . . . 0.2(4) ?
    C28 C37 C42 C41 . . . . 175.7(2) ?
    N7 N8 C43 C44 . . . . 177.3(2) ?
    N8 C43 C44 C49 . . . . -178.1(3) ?
    N8 C43 C44 C45 . . . . 0.6(4) ?
    C49 C44 C45 O4 . . . . 177.7(3) ?
    C43 C44 C45 O4 . . . . -1.0(4) ?
    C49 C44 C45 C46 . . . . -1.6(4) ?
    C43 C44 C45 C46 . . . . 179.7(2) ?
    O4 C45 C46 C47 . . . . -178.1(3) ?
    C44 C45 C46 C47 . . . . 1.3(4) ?
    C45 C46 C47 C48 . . . . 0.1(4) ?
    C46 C47 C48 C49 . . . . -1.1(4) ?
    C47 C48 C49 C44 . . . . 0.7(4) ?
    C45 C44 C49 C48 . . . . 0.7(4) ?
    C43 C44 C49 C48 . . . . 179.4(3) ?
loop_
    _geom_hbond_atom_site_label_D
    _geom_hbond_atom_site_label_H
    _geom_hbond_atom_site_label_A
    _geom_hbond_site_symmetry_A
    _geom_hbond_distance_DH
    _geom_hbond_distance_HA
    _geom_hbond_distance_DA
    _geom_hbond_angle_DHA
    _geom_hbond_publ_flag
    O2 H2 N4 . 0.85(3) 1.92(3) 2.653(3) 144(3) yes
    O4 H4 N8 . 0.95(3) 1.80(3) 2.658(3) 149(3) yes
    C29 H29B O1 1_565 0.99 2.52 3.331(3) 139(2) yes
    C38 H38 O1 1_565 0.95 2.56 3.440(3) 154(2) yes
