# Supplementary material for: 3-{4-[(2-Hy­droxy­benzyl­idene)amino]-3-methyl-5-sulfanyl­idene-4,5-dihydro-1H-1,2,4-triazol-1-yl}-1,3-diphenyl­propan-1-one
Source: Acta Crystallogr Sect E Struct Rep Online. 2011 Aug 31;67(Pt 9):o2533. doi: 10.1107/S1600536811034878 (PMC3200874; doi:10.1107/S1600536811034878)
Supplement: Supplementary file 2 [file e-67-o2533-Isup2.hkl]

# 
# h,k,l, Fc-squared, Fo-squared, sigma(Fo-squared) and status flag 
# 
data_I
_shelx_title ' shelx in P-1' 
_shelx_refln_list_code          4 
_shelx_F_calc_maximum      257.66 
_exptl_crystal_F_000       928.00 
_reflns_d_resolution_high  0.7831 
 
loop_ 
 _symmetry_equiv_pos_as_xyz 
 'x, y, z' 
 '-x, -y, -z' 
 
_cell_length_a    12.1053 
_cell_length_b    12.4682 
_cell_length_c    15.5480 
_cell_angle_alpha  95.056 
_cell_angle_beta  103.342 
_cell_angle_gamma 100.212 
 
_shelx_F_squared_multiplier     1.000 
 
loop_ 
 _refln_index_h 
 _refln_index_k 
 _refln_index_l 
 _refln_F_squared_calc 
 _refln_F_squared_meas 
 _refln_F_squared_sigma 
 _refln_observed_status 
   1   0   0      616.33      606.97     67.78 o 
   2   0   0     3596.13     3232.15    118.54 o 
   3   0   0      371.44      333.20     10.11 o 
   4   0   0    18480.73    18125.52    216.51 o 
   5   0   0      268.14      267.52      9.95 o 
   6   0   0      238.87      240.98     10.25 o 
   7   0   0       10.12       30.91      6.26 o 
   8   0   0      507.35      496.70     26.09 o 
   9   0   0       25.73       23.63      6.65 o 
  10   0   0       22.66       31.77      9.36 o 
  11   0   0      191.16      187.41     43.39 o 
  12   0   0       79.06      100.42     31.46 o 
  13   0   0      319.37      300.96     90.40 o 
  14   0   0      467.72      524.33     84.83 o 
 -14   1   0       68.24       33.53     40.76 o 
 -13   1   0      335.80      335.75    101.30 o 
 -12   1   0        2.74       11.54     12.45 o 
 -11   1   0       35.90       45.02     22.01 o 
 -10   1   0     1089.42     1008.00     69.54 o 
  -9   1   0      478.52      468.42     21.48 o 
  -8   1   0        6.91        8.64      4.23 o 
  -7   1   0        9.28        7.62      5.17 o 
  -6   1   0      129.29      134.37     10.34 o 
  -5   1   0       24.49       43.56      7.05 o 
  -4   1   0     1825.38     1861.21     57.74 o 
  -3   1   0     4875.96     4640.08     59.93 o 
  -2   1   0    16429.45    16237.20    278.50 o 
  -1   1   0     4557.77     4405.21     63.51 o 
   0   1   0     5078.99     6260.63    912.19 o 
   1   1   0     3652.17     4139.10    230.95 o 
   2   1   0     1055.30     1023.25     23.53 o 
   3   1   0     8315.95     7638.31    184.00 o 
   4   1   0     3485.29     3324.50     53.39 o 
   5   1   0       87.19       97.41     15.38 o 
   6   1   0       20.30       34.07      6.58 o 
   7   1   0      367.79      383.19     29.00 o 
   8   1   0       26.93       22.93      7.43 o 
   9   1   0       36.99       27.49      9.01 o 
  10   1   0       36.44       51.97     17.65 o 
  11   1   0       75.51       61.24     34.06 o 
  12   1   0       56.34       58.29     19.71 o 
  13   1   0      132.93      161.61     65.87 o 
  14   1   0       19.81       21.89     19.72 o 
 -14   2   0       16.63       29.91     17.63 o 
 -13   2   0      148.25      182.40     64.67 o 
 -12   2   0     1024.01     1025.28     49.47 o 
 -11   2   0      168.30      170.97     57.98 o 
 -10   2   0      481.17      537.90    138.79 o 
  -9   2   0      556.87      576.29     16.44 o 
  -8   2   0      887.62      778.59     33.50 o 
  -7   2   0      403.44      432.15     17.58 o 
  -6   2   0       37.49       38.73      6.45 o 
  -5   2   0      214.36      223.79     10.12 o 
  -4   2   0      187.32      187.77     11.32 o 
  -3   2   0      371.66      395.55     19.00 o 
  -2   2   0     3121.49     2940.88     47.41 o 
  -1   2   0     1174.35     1002.17     17.57 o 
   0   2   0     5615.14     4972.95    282.58 o 
   1   2   0     3644.28     3511.63    142.82 o 
   2   2   0     3397.52     3025.06     36.99 o 
   3   2   0      438.79      425.09     15.14 o 
   4   2   0     1641.65     1664.39     42.21 o 
   5   2   0      469.49      427.84     14.42 o 
   6   2   0      477.07      479.55     20.64 o 
   7   2   0      161.18      157.72     22.68 o 
   8   2   0      210.53      195.18     35.23 o 
   9   2   0      307.67      254.38     26.67 o 
  10   2   0        0.31        4.40      9.33 o 
  11   2   0      429.57      509.72    110.66 o 
  12   2   0       32.11       49.06     29.96 o 
  13   2   0      265.04      248.51     90.05 o 
  14   2   0        7.56       29.45     19.75 o 
 -15   3   0       18.17       -0.82     45.79 o 
 -14   3   0       45.01       51.10     26.22 o 
 -13   3   0      193.12      154.61     47.17 o 
 -12   3   0      113.43      129.94     50.04 o 
 -11   3   0      672.50      730.50    109.66 o 
 -10   3   0       35.07       29.22     15.02 o 
  -9   3   0     1453.22     1371.15     51.11 o 
  -8   3   0       19.78       19.37      5.51 o 
  -7   3   0       97.06       79.16     12.89 o 
  -6   3   0      259.21      252.77     10.75 o 
  -5   3   0     1443.62     1406.22     33.13 o 
  -4   3   0      806.42      724.80     18.18 o 
  -3   3   0       23.75       19.30      4.51 o 
  -2   3   0      130.99      125.89      6.36 o 
  -1   3   0      250.59      219.98      7.82 o 
   0   3   0    15422.80    13503.32   1427.64 o 
   1   3   0     1974.01     1820.85     32.83 o 
   2   3   0       40.21       42.30      8.36 o 
   3   3   0     3151.51     2968.52     55.86 o 
   4   3   0       40.19       31.10      6.69 o 
   5   3   0     1794.57     1750.21     50.96 o 
   6   3   0      896.99      816.70     52.66 o 
   7   3   0      130.25      106.01     18.47 o 
   8   3   0        3.79        2.62      6.97 o 
   9   3   0       16.61       21.03     13.21 o 
  10   3   0      112.89      112.83     22.56 o 
  11   3   0       64.64       66.46     23.30 o 
  12   3   0       98.14       96.19     43.13 o 
  13   3   0       32.77       24.60     25.03 o 
 -15   4   0       25.78       52.86     39.17 o 
 -14   4   0       13.88       23.12     38.08 o 
 -13   4   0       64.00       69.19     27.11 o 
 -12   4   0       72.57       83.08     43.52 o 
 -11   4   0      571.67     1035.22    124.45 o 
 -10   4   0     4455.35     4416.00    185.74 o 
  -9   4   0        8.28       17.37      7.92 o 
  -8   4   0      349.92      307.46     22.37 o 
  -7   4   0        5.52       10.99      3.42 o 
  -6   4   0     1248.22     1248.83     36.47 o 
  -5   4   0     3125.44     3272.55     48.77 o 
  -4   4   0      110.97      145.02     11.96 o 
  -3   4   0       12.95        7.78      3.64 o 
  -2   4   0     1243.14     1259.28     18.10 o 
  -1   4   0     6616.82     6639.73    123.73 o 
   0   4   0      798.03      730.66     48.11 o 
   1   4   0      193.69      188.47      6.68 o 
   2   4   0        5.09       11.10      5.90 o 
   3   4   0     5272.06     5092.46    116.94 o 
   4   4   0      703.98      726.96     35.65 o 
   5   4   0        6.98       11.76      6.64 o 
   6   4   0       71.53       68.60     18.16 o 
   7   4   0        0.08       11.77     10.79 o 
   8   4   0      832.89      791.72     45.44 o 
   9   4   0       50.98       53.07     18.14 o 
  10   4   0      125.87      146.00     38.52 o 
  11   4   0      348.06      400.93     98.48 o 
  12   4   0      101.09      173.85     80.79 o 
  13   4   0        0.71       24.60     25.29 o 
 -14   5   0        7.71       14.33     29.29 o 
 -13   5   0        6.23       27.08     16.34 o 
 -12   5   0      110.03      179.59     64.95 o 
 -11   5   0      138.81      132.29     96.66 o 
 -10   5   0       24.94       11.27     10.05 o 
  -9   5   0      300.70      256.36     27.42 o 
  -8   5   0      676.59      650.81     22.48 o 
  -7   5   0      523.72      454.61     13.97 o 
  -6   5   0       13.37       13.96      3.69 o 
  -5   5   0     1524.55     1552.23     39.75 o 
  -4   5   0      782.70      811.66     28.29 o 
  -3   5   0      151.24      168.67     10.63 o 
  -2   5   0      263.65      281.37      8.36 o 
  -1   5   0       32.29       39.65      6.34 o 
   0   5   0      984.63      934.31     31.37 o 
   1   5   0      142.09      146.84      9.39 o 
   2   5   0     4459.12     4068.49    306.57 o 
   3   5   0     1382.25     1279.42     40.76 o 
   4   5   0       14.49       14.58      8.52 o 
   5   5   0        0.78        3.98      5.40 o 
   6   5   0     2434.77     2363.47    101.52 o 
   7   5   0      762.12      747.15     52.99 o 
   8   5   0        6.86       19.26      9.99 o 
   9   5   0      133.38      132.50     28.94 o 
  10   5   0      106.57       94.17     26.55 o 
  11   5   0      381.27       59.18    139.09 o 
  12   5   0       71.16       71.53     33.51 o 
  13   5   0       35.03       67.10     42.44 o 
 -14   6   0       20.00       15.23     24.48 o 
 -13   6   0      131.85      114.16     61.57 o 
 -12   6   0        0.59       14.42     12.75 o 
 -11   6   0      451.98      475.70     69.05 o 
 -10   6   0        0.12        2.74     14.92 o 
  -9   6   0     1524.59     1576.96    158.06 o 
  -8   6   0      491.85      461.20     23.43 o 
  -7   6   0      342.79      326.70     18.31 o 
  -6   6   0        4.07       10.12      5.08 o 
  -5   6   0      713.85      685.61     19.77 o 
  -4   6   0      664.25      692.28     25.95 o 
  -3   6   0      642.75      609.63     22.16 o 
  -2   6   0       85.48      134.88     20.29 o 
  -1   6   0     3963.54     3955.13     60.29 o 
   0   6   0     1307.94     1293.81     55.07 o 
   1   6   0      985.34      951.62     42.65 o 
   2   6   0     3241.86     3230.68     77.70 o 
   3   6   0       91.05       83.96     14.90 o 
   4   6   0        0.79       10.08      5.16 o 
   5   6   0       70.58       69.87     14.22 o 
   6   6   0       12.96        8.15     10.06 o 
   7   6   0       51.00       79.94     19.84 o 
   8   6   0       46.07       43.49     13.41 o 
   9   6   0       67.57      419.13    193.09 o 
  10   6   0      252.95      421.69     80.42 o 
  11   6   0      106.88       95.19     51.52 o 
  12   6   0       76.42       78.20     37.21 o 
 -14   7   0       24.29       65.19     31.55 o 
 -12   7   0      172.68      218.52    118.60 o 
 -11   7   0       38.05       27.45     20.77 o 
 -10   7   0       39.25       50.59     16.05 o 
  -9   7   0      142.73      135.25     33.59 o 
  -8   7   0      800.43      706.72     61.44 o 
  -7   7   0       88.37      103.63     17.80 o 
  -6   7   0        0.13        8.96      7.48 o 
  -5   7   0     3962.90     4098.60     93.22 o 
  -4   7   0     1605.89     1649.84     32.02 o 
  -3   7   0      551.67      682.34     22.63 o 
  -2   7   0     1057.84     1214.81     36.49 o 
  -1   7   0      857.53      846.67     27.91 o 
   0   7   0       14.24        9.46     12.33 o 
   1   7   0     1208.79     1298.89     67.79 o 
   2   7   0     1874.06     1978.30     54.77 o 
   3   7   0      743.04      801.78     39.59 o 
   4   7   0      902.25      918.22     43.75 o 
   5   7   0       71.88       62.08     14.60 o 
   6   7   0      863.48      842.79     37.98 o 
   7   7   0       19.26       43.83     18.95 o 
   8   7   0      475.04      451.98     57.66 o 
   9   7   0      252.42      239.03     54.43 o 
  10   7   0      282.06      249.29     68.06 o 
  11   7   0      140.83      168.16     79.75 o 
 -14   8   0      275.17      222.97    159.86 o 
 -13   8   0       62.23       96.20     63.74 o 
 -11   8   0      691.08      838.91    245.45 o 
 -10   8   0     1371.20     1444.73     37.50 o 
  -9   8   0        8.11       12.71      7.92 o 
  -8   8   0      594.98      618.14     36.43 o 
  -7   8   0       89.16       92.25     21.07 o 
  -6   8   0       50.31       52.52     12.66 o 
  -5   8   0       62.17       62.24     11.97 o 
  -4   8   0      256.94      232.14     15.26 o 
  -3   8   0      693.04      706.01     27.15 o 
  -2   8   0     2511.95     2531.44     70.10 o 
  -1   8   0       41.20       65.11     23.85 o 
   0   8   0        8.64        5.64      8.48 o 
   1   8   0       44.92       22.81     19.31 o 
   2   8   0     1179.06     1292.95     60.08 o 
   3   8   0       16.51       22.01      5.61 o 
   4   8   0      368.47      331.50     26.50 o 
   5   8   0      263.47      255.52     31.25 o 
   6   8   0        0.61       10.80     11.20 o 
   7   8   0      209.25      215.28     53.04 o 
   8   8   0      770.83      722.91     38.40 o 
   9   8   0      183.26      151.76     45.67 o 
  10   8   0      118.55      112.60     55.84 o 
  11   8   0        0.65        8.70     25.48 o 
 -13   9   0       47.68       81.97     65.74 o 
 -12   9   0       20.21       27.11     43.70 o 
 -11   9   0       75.46      105.09     62.29 o 
 -10   9   0       17.50       12.60     18.32 o 
  -9   9   0       94.23      111.72     32.33 o 
  -8   9   0       61.95       44.39     16.97 o 
  -7   9   0      206.25      229.05     26.79 o 
  -6   9   0      584.34      535.91     18.36 o 
  -5   9   0      209.27      210.59     17.06 o 
  -4   9   0      182.04      156.51     26.98 o 
  -3   9   0      278.11      279.18     19.54 o 
  -2   9   0       16.22       19.91      5.76 o 
  -1   9   0     1263.27     1306.49     59.15 o 
   0   9   0       35.41       50.80     17.98 o 
   1   9   0      488.05      527.06     56.63 o 
   2   9   0      194.62      211.38     47.36 o 
   3   9   0      167.93       68.71     47.86 o 
   4   9   0      126.64      145.97     28.61 o 
   5   9   0      277.94      262.94     22.29 o 
   6   9   0      430.97      433.88     57.08 o 
   7   9   0      219.94      227.66     63.85 o 
   8   9   0       75.96       50.79     66.33 o 
   9   9   0       30.24       16.27     16.93 o 
  10   9   0       18.43       24.64     18.39 o 
 -13  10   0        2.23       39.81     38.54 o 
 -12  10   0        7.49       22.21     29.83 o 
 -11  10   0       21.74       -3.08     30.56 o 
 -10  10   0        2.17       10.31     17.64 o 
  -9  10   0       77.13      119.90     36.09 o 
  -8  10   0       15.35       20.49      7.81 o 
  -7  10   0      726.05      707.48     33.54 o 
  -6  10   0       98.02       70.02     20.05 o 
  -5  10   0        2.19       13.45      7.56 o 
  -4  10   0       66.40       60.93     16.66 o 
  -3  10   0      303.22      281.82     16.62 o 
  -2  10   0      404.30      423.76     71.35 o 
  -1  10   0        4.59       26.55     18.15 o 
   0  10   0      417.83      430.41     43.24 o 
   1  10   0       80.03      105.09     31.41 o 
   2  10   0      775.05      815.24    126.16 o 
   3  10   0      258.49      330.18     74.21 o 
   4  10   0        1.94       28.91     21.46 o 
   5  10   0      114.04       57.00     36.04 o 
   6  10   0      108.44      122.16     33.21 o 
   7  10   0      353.32      357.13    125.20 o 
   8  10   0       59.12       87.74     40.79 o 
   9  10   0       38.44       39.72     32.46 o 
 -12  11   0      231.18      191.59    139.91 o 
 -11  11   0       19.13       32.10     31.28 o 
 -10  11   0       65.39       64.35     28.72 o 
  -9  11   0        2.16       21.77     18.28 o 
  -8  11   0       68.07       59.83     23.01 o 
  -7  11   0      240.12      211.29     78.60 o 
  -6  11   0     1236.37     1253.83     53.78 o 
  -5  11   0        3.49       15.65     25.34 o 
  -4  11   0      650.36      685.00     25.96 o 
  -3  11   0     1024.74      979.71     18.62 o 
  -2  11   0       64.38      110.71     49.34 o 
  -1  11   0       49.72      126.69     69.32 o 
   0  11   0       48.30       42.26     20.22 o 
   1  11   0        1.73       17.09     18.15 o 
   2  11   0      148.49      154.75     43.03 o 
   3  11   0       42.06       34.41     24.03 o 
   4  11   0       11.60       36.14     20.09 o 
   5  11   0      991.92     1071.30     70.00 o 
   6  11   0        3.23       31.76     18.79 o 
   7  11   0       16.70        0.64     20.87 o 
   8  11   0       22.18       52.95     36.27 o 
 -10  12   0        5.46       18.21     10.32 o 
  -9  12   0      109.89       89.04     45.45 o 
  -8  12   0      225.73      237.19     47.89 o 
  -7  12   0      152.60      105.43     38.49 o 
  -6  12   0      177.92      131.35     48.20 o 
  -5  12   0      250.54      238.67     26.31 o 
  -4  12   0      202.80      184.75     59.75 o 
  -3  12   0      518.24      596.63    102.09 o 
  -2  12   0       27.95       30.22     15.53 o 
  -1  12   0       74.51      243.85    180.94 o 
   0  12   0       87.32       86.68     24.45 o 
   1  12   0      444.27      457.17     55.25 o 
   2  12   0       11.47       57.70     44.48 o 
   3  12   0      130.04      166.11     37.28 o 
   4  12   0       16.70       -0.25     23.99 o 
   5  12   0       11.38       22.40     20.45 o 
   6  12   0      189.98      163.45     69.84 o 
   7  12   0       75.76       81.25     37.26 o 
 -10  13   0       48.51       64.56     49.60 o 
  -9  13   0       32.69        0.63     24.12 o 
  -8  13   0      187.63      214.08    122.32 o 
  -7  13   0      178.43      169.29     83.33 o 
  -6  13   0       73.47       79.07     66.19 o 
  -5  13   0       15.12       16.61     15.82 o 
  -4  13   0      178.51      201.13     73.33 o 
  -3  13   0     1203.06     1313.77    103.91 o 
  -2  13   0      331.09      335.46     82.78 o 
  -1  13   0        3.55       32.19     36.90 o 
   0  13   0      148.25      145.60     44.81 o 
   1  13   0       20.06       12.86     23.29 o 
   2  13   0       46.99       42.65     18.09 o 
   3  13   0      356.53      282.54     94.35 o 
   4  13   0      115.55      100.38     45.40 o 
   5  13   0      124.70      143.00     52.90 o 
  -9  14   0       32.59       61.11     28.83 o 
  -8  14   0      546.63      590.01     64.92 o 
  -7  14   0       58.07       54.04     39.17 o 
  -6  14   0       33.00       42.53     30.47 o 
  -5  14   0       94.36       88.68     45.16 o 
  -4  14   0      302.20      309.92    128.21 o 
  -3  14   0       46.00       78.94     32.03 o 
  -2  14   0      243.66      824.84    105.77 o 
  -1  14   0      104.34      137.56     59.51 o 
   0  14   0       27.62       41.75     21.58 o 
   1  14   0        7.35       17.09     17.17 o 
   2  14   0      219.47      260.50    188.78 o 
   3  14   0        1.89       46.83     28.01 o 
   4  14   0       39.43       26.49     23.08 o 
  -7  15   0       28.46       53.41     39.35 o 
  -6  15   0       34.41       54.31     66.19 o 
  -5  15   0      352.31      299.13    213.63 o 
  -4  15   0       23.36       32.19     38.26 o 
  -3  15   0      183.58      156.68    127.85 o 
  -2  15   0        0.00       15.45     17.99 o 
  -1  15   0       70.88       97.51     45.10 o 
   0  15   0        2.05       26.70     17.36 o 
   1  15   0       67.00       57.28     33.25 o 
  -2 -15   1       69.66       62.28     43.69 o 
  -1 -15   1        7.17       56.58     31.89 o 
   0 -15   1      161.81      160.26     46.35 o 
   1 -15   1        1.12       12.47     13.42 o 
   2 -15   1       64.79       77.66     25.53 o 
   3 -15   1       41.15       76.08     52.95 o 
   4 -15   1       80.52       79.07     98.38 o 
   5 -15   1        6.90       22.40     34.18 o 
   6 -15   1      510.43      631.54     69.82 o 
   7 -15   1      141.91       93.57     64.65 o 
  -4 -14   1      138.31       97.79     49.69 o 
  -3 -14   1      144.10      138.56     56.38 o 
  -2 -14   1       43.89       60.41     28.82 o 
  -1 -14   1      825.70      987.31    132.75 o 
   0 -14   1        1.82       20.86     20.44 o 
   1 -14   1        0.15       38.93     56.94 o 
   2 -14   1       55.16       81.34     58.71 o 
   3 -14   1      819.18     1201.37    160.27 o 
   4 -14   1       39.74       21.76     31.01 o 
   5 -14   1       17.57       46.61     30.38 o 
   6 -14   1       76.37       87.68     52.86 o 
   7 -14   1       38.09       28.38     28.47 o 
   8 -14   1       11.67       18.41     27.93 o 
   9 -14   1       14.42       11.33     22.76 o 
  -6 -13   1      300.96      266.93    102.46 o 
  -5 -13   1      284.30      280.05     84.73 o 
  -4 -13   1      115.97      117.94     56.73 o 
  -3 -13   1        1.63       17.84     29.20 o 
  -2 -13   1      302.76      289.09     91.05 o 
  -1 -13   1      675.56      770.77     98.92 o 
   0 -13   1      272.72      307.87     73.21 o 
   1 -13   1       60.61      603.43     71.45 o 
   2 -13   1      136.40      144.54     46.21 o 
   3 -13   1       28.86       30.22     17.84 o 
   4 -13   1      190.91      170.41     62.03 o 
   5 -13   1        5.34       13.98     11.61 o 
   6 -13   1       88.65       90.40     35.09 o 
   7 -13   1      328.06      359.16    183.25 o 
   8 -13   1       79.88      123.95     64.83 o 
   9 -13   1       77.12       53.23     54.49 o 
  10 -13   1       85.43       73.90     53.13 o 
  -7 -12   1       37.15       77.14     39.70 o 
  -6 -12   1       42.05       56.53     37.61 o 
  -5 -12   1        0.01       31.70     17.01 o 
  -4 -12   1      189.89      178.02     56.83 o 
  -3 -12   1      123.31      114.72     43.94 o 
  -2 -12   1        1.67       31.57     17.09 o 
  -1 -12   1       26.56       22.02     12.19 o 
   0 -12   1        1.07       20.46     16.86 o 
   1 -12   1      359.91     1456.23    628.50 o 
   2 -12   1      669.99      944.60    138.32 o 
   3 -12   1       70.03       98.15     29.33 o 
   4 -12   1       88.31       91.67     35.40 o 
   5 -12   1       19.85       14.66     12.98 o 
   6 -12   1     1409.42     1417.81     36.36 o 
   7 -12   1       71.27       45.49     31.65 o 
   8 -12   1        0.01       14.46     15.81 o 
   9 -12   1       36.84       31.42     18.30 o 
  10 -12   1       17.30        9.05     10.63 o 
  -8 -11   1       60.04       44.30     36.87 o 
  -7 -11   1      102.64      137.08     54.76 o 
  -6 -11   1      310.17      372.73    122.58 o 
  -5 -11   1       80.56       50.66     19.91 o 
  -4 -11   1      280.04      251.44     82.74 o 
  -3 -11   1        7.09       10.58     12.56 o 
  -2 -11   1        1.49       16.49     26.48 o 
  -1 -11   1       27.59       45.13     17.71 o 
   0 -11   1        2.13       24.85     14.67 o 
   1 -11   1        4.45       16.83     12.16 o 
   2 -11   1      239.68      297.93     78.54 o 
   3 -11   1       45.01       28.45     12.17 o 
   4 -11   1        0.51       12.30      8.78 o 
   5 -11   1      552.24      552.66     25.12 o 
   6 -11   1      226.96      210.91     25.03 o 
   7 -11   1      274.81      253.04     29.79 o 
   8 -11   1      168.36      155.80     48.11 o 
   9 -11   1      996.81     1094.21     58.43 o 
  10 -11   1      311.90      248.71     99.45 o 
  11 -11   1        0.23        8.43     38.45 o 
  12 -11   1      357.96      236.57    184.07 o 
  -9 -10   1       74.10       60.52     27.11 o 
  -8 -10   1       81.18       45.20     27.29 o 
  -7 -10   1      245.57      240.96     82.71 o 
  -6 -10   1      146.89      171.68     51.53 o 
  -5 -10   1       66.79       52.30     29.75 o 
  -4 -10   1      126.32      103.19     44.90 o 
  -3 -10   1      131.00      142.90     56.76 o 
  -2 -10   1      134.77      165.11     35.11 o 
  -1 -10   1      322.10      356.41     87.77 o 
   0 -10   1       59.30       92.12     25.77 o 
   1 -10   1      179.22      173.78     64.15 o 
   2 -10   1      488.92      535.52     45.90 o 
   3 -10   1      448.87      403.90     25.77 o 
   4 -10   1      353.31      316.19     22.08 o 
   5 -10   1      872.03      884.70     46.23 o 
   6 -10   1      156.44      608.38    238.91 o 
   7 -10   1       52.38       32.88     11.20 o 
   8 -10   1      230.35      212.07     55.59 o 
   9 -10   1        3.29       11.88     14.51 o 
  10 -10   1        1.27       -0.77     14.79 o 
  11 -10   1        9.63       65.65     51.87 o 
  12 -10   1        2.16      120.41     96.11 o 
  13 -10   1        0.18      -17.77     31.37 o 
 -10  -9   1       22.84       26.27     20.12 o 
  -9  -9   1      210.59      173.54     73.29 o 
  -8  -9   1       45.39       31.93     30.05 o 
  -7  -9   1       98.69       80.57     27.38 o 
  -6  -9   1     1361.25     1424.41     45.22 o 
  -5  -9   1      205.68      223.19     20.07 o 
  -4  -9   1      312.10      304.02     25.98 o 
  -3  -9   1     1309.03     1293.73     71.47 o 
  -2  -9   1      352.76      405.98    106.00 o 
  -1  -9   1       80.48       80.01     29.65 o 
   0  -9   1      421.45      477.18     40.95 o 
   1  -9   1      975.23     1017.80     45.60 o 
   2  -9   1       45.00       45.41     11.90 o 
   3  -9   1      653.03      678.72     26.36 o 
   4  -9   1      198.14      182.43     37.38 o 
   5  -9   1     1547.78     1487.14     57.24 o 
   6  -9   1     1222.80     1138.85     50.45 o 
   7  -9   1       81.11       99.19     27.57 o 
   8  -9   1      408.74      417.34     32.48 o 
   9  -9   1      438.29      473.60     41.19 o 
  10  -9   1      569.81      583.48     39.26 o 
  11  -9   1        0.03       31.92     29.29 o 
  12  -9   1       22.29      185.88     74.53 o 
  13  -9   1        4.05       29.83     19.77 o 
 -11  -8   1        1.90       12.69     27.11 o 
 -10  -8   1      175.18      180.30     75.20 o 
  -9  -8   1       70.73       64.55     20.76 o 
  -8  -8   1       23.40       35.06     18.13 o 
  -7  -8   1       60.81       66.94     22.51 o 
  -6  -8   1     1367.87     1337.07     72.68 o 
  -5  -8   1       65.82       62.03     15.85 o 
  -4  -8   1      443.17      396.40     33.09 o 
  -3  -8   1        8.64        6.15      4.52 o 
  -2  -8   1       58.81       79.60     25.21 o 
  -1  -8   1      158.71      239.16     62.29 o 
   0  -8   1        3.27       24.24     10.55 o 
   1  -8   1      572.89      550.00     34.42 o 
   2  -8   1       18.43       13.72      5.18 o 
   3  -8   1       23.50       27.19      5.89 o 
   4  -8   1      274.79      240.25     14.13 o 
   5  -8   1     2127.41     2016.38     50.53 o 
   6  -8   1      248.50      209.51     42.98 o 
   7  -8   1      307.09      289.42     20.90 o 
   8  -8   1      301.42      290.41     36.82 o 
   9  -8   1      162.98      143.99     39.29 o 
  10  -8   1       32.55       32.68     20.36 o 
  11  -8   1       35.34       54.68     43.61 o 
  12  -8   1       26.63       50.60     35.00 o 
  13  -8   1      282.17      414.74    191.77 o 
  14  -8   1        4.85       29.83     44.61 o 
 -12  -7   1       25.89       30.54     20.61 o 
 -11  -7   1        0.16       53.46     25.21 o 
 -10  -7   1       46.49       67.57     27.91 o 
  -9  -7   1       11.94       48.19     29.20 o 
  -8  -7   1      321.34      491.54     90.94 o 
  -7  -7   1      147.60       75.91     55.58 o 
  -6  -7   1      430.93      449.44     37.08 o 
  -5  -7   1      184.15      167.18     28.11 o 
  -4  -7   1       15.31       19.58      5.93 o 
  -3  -7   1      115.79      133.57     17.06 o 
  -2  -7   1     1426.84     1308.39     68.18 o 
  -1  -7   1      966.67      928.45     83.01 o 
   0  -7   1     1359.46     1410.52     54.30 o 
   1  -7   1      297.57      347.74     46.93 o 
   2  -7   1        6.71       14.43      4.38 o 
   3  -7   1      350.40      324.44     13.47 o 
   4  -7   1       14.99       16.18      5.31 o 
   5  -7   1       88.00       84.76     15.21 o 
   6  -7   1       25.06       23.01      7.86 o 
   7  -7   1     1512.83     1582.25     59.80 o 
   8  -7   1     2064.84     2028.45     77.64 o 
   9  -7   1      933.61     1031.39     50.88 o 
  10  -7   1       16.50       30.18     11.21 o 
  11  -7   1      146.98      178.91     51.93 o 
  12  -7   1       47.65      105.36     45.88 o 
  13  -7   1        0.21        1.18     25.57 o 
 -12  -6   1       13.23       17.16     24.21 o 
 -11  -6   1      329.02      282.54    100.61 o 
 -10  -6   1       71.69       74.22     32.73 o 
  -9  -6   1      111.92      173.47     43.05 o 
  -8  -6   1       76.52      103.42     24.63 o 
  -7  -6   1      293.21      356.14     52.88 o 
  -6  -6   1      259.14      287.05     54.29 o 
  -5  -6   1      241.31      252.78     27.39 o 
  -4  -6   1     1449.85     1498.69     48.02 o 
  -3  -6   1        8.98       11.31      4.20 o 
  -2  -6   1      486.91      518.93     21.40 o 
  -1  -6   1      215.84      327.82     84.98 o 
   0  -6   1     3658.29     3542.22    104.27 o 
   1  -6   1     1977.85     1903.97     50.08 o 
   2  -6   1        2.64        4.87      4.29 o 
   3  -6   1     3920.66     4095.76     58.93 o 
   4  -6   1     2040.14     2055.44     50.51 o 
   5  -6   1     1569.37     1636.14     33.83 o 
   6  -6   1      360.10      320.78     15.36 o 
   7  -6   1        4.24        6.07      4.74 o 
   8  -6   1     1715.50     1693.36     63.04 o 
   9  -6   1       18.12       19.29     10.04 o 
  10  -6   1        0.36        9.95     26.43 o 
  11  -6   1      160.96      123.18     47.10 o 
  12  -6   1       28.97       53.21     25.51 o 
  13  -6   1      358.44      580.49    160.49 o 
  14  -6   1       39.52       72.54     74.53 o 
 -13  -5   1      171.10      145.91     74.68 o 
 -12  -5   1       42.57       61.92     48.37 o 
 -11  -5   1       17.57       54.61     30.28 o 
 -10  -5   1       12.82       12.47     12.30 o 
  -9  -5   1      307.59      295.94     77.86 o 
  -8  -5   1      128.10      156.94     35.68 o 
  -7  -5   1      186.74      220.08     48.90 o 
  -6  -5   1      453.04      421.48     23.58 o 
  -5  -5   1       20.56       22.30      8.39 o 
  -4  -5   1      260.49      222.10     21.24 o 
  -3  -5   1     2165.37     2041.45     69.33 o 
  -2  -5   1      374.05      348.89     13.12 o 
  -1  -5   1      203.83      223.69     21.81 o 
   0  -5   1     1136.64     1083.93     45.77 o 
   1  -5   1      292.92      283.39      8.30 o 
   2  -5   1       62.24       72.14     10.97 o 
   3  -5   1        1.09        1.15      3.86 o 
   4  -5   1     1734.02     1728.63     42.76 o 
   5  -5   1       76.94       65.79     11.80 o 
   6  -5   1       93.40       83.41     18.52 o 
   7  -5   1       29.19       31.98      6.84 o 
   8  -5   1     1645.13     1500.68     53.24 o 
   9  -5   1     1407.27     1391.24     66.00 o 
  10  -5   1      946.87     1466.61     89.67 o 
  11  -5   1      370.93      427.36    203.29 o 
  12  -5   1      752.41      813.06     97.47 o 
  13  -5   1        8.47       -3.05     19.06 o 
  14  -5   1        4.31       25.75     36.54 o 
 -13  -4   1       56.10       24.90     25.58 o 
 -12  -4   1       23.76       29.41     15.97 o 
 -11  -4   1      624.19      577.79     43.21 o 
 -10  -4   1      208.89      189.64     41.99 o 
  -9  -4   1        6.31       31.36     14.83 o 
  -8  -4   1       96.62       93.73     25.78 o 
  -7  -4   1      335.28      339.16     39.77 o 
  -6  -4   1      588.90      576.87     33.25 o 
  -5  -4   1      610.95      587.93     23.41 o 
  -4  -4   1      141.19      132.64     14.25 o 
  -3  -4   1        3.38       16.85      6.06 o 
  -2  -4   1     3334.57     3214.05     45.56 o 
  -1  -4   1       42.99       36.99      4.21 o 
   0  -4   1      179.45      172.02     13.39 o 
   1  -4   1     3088.16     3030.01     30.09 o 
   2  -4   1       69.32       79.74     13.33 o 
   3  -4   1      351.78      355.79      9.79 o 
   4  -4   1      634.43      564.54     14.59 o 
   5  -4   1      362.14      332.32     20.85 o 
   6  -4   1       22.45       19.94      3.94 o 
   7  -4   1      837.87      797.64     32.74 o 
   8  -4   1      223.49      208.70     14.87 o 
   9  -4   1        9.27        7.97      4.69 o 
  10  -4   1      475.00      508.24     91.44 o 
  11  -4   1     1977.71     2059.84    100.43 o 
  12  -4   1      307.49      283.27     76.92 o 
  13  -4   1      288.17      318.86    112.20 o 
  14  -4   1        0.17       -0.26     22.20 o 
 -14  -3   1        0.55       -3.13     22.38 o 
 -13  -3   1       20.01       31.83     39.99 o 
 -12  -3   1      256.30      273.89    104.60 o 
 -11  -3   1      145.64      142.26     37.58 o 
 -10  -3   1        2.97        8.91      8.19 o 
  -9  -3   1       63.73       94.94     24.18 o 
  -8  -3   1      533.55      557.06     39.76 o 
  -7  -3   1      242.29      311.59     33.13 o 
  -6  -3   1       73.31       76.35     14.15 o 
  -5  -3   1      321.95      248.48     16.50 o 
  -4  -3   1     3673.98     3387.69     62.94 o 
  -3  -3   1      834.37      812.97     21.33 o 
  -2  -3   1    12131.88    11695.76    134.48 o 
  -1  -3   1     3155.70     2990.30     63.71 o 
   0  -3   1     6925.25     6857.77     95.83 o 
   1  -3   1     3697.48     3459.47     25.33 o 
   2  -3   1     1986.89     1894.85     33.87 o 
   3  -3   1        1.28        6.50      4.36 o 
   4  -3   1       56.89       62.96     11.46 o 
   5  -3   1      166.64      193.40     11.86 o 
   6  -3   1      405.86      413.37     12.41 o 
   7  -3   1      847.82      750.50     31.03 o 
   8  -3   1      642.44      572.36     38.14 o 
   9  -3   1       53.98       47.91     31.51 o 
  10  -3   1       40.38       55.37     16.70 o 
  11  -3   1     1154.46     1128.84     72.31 o 
  12  -3   1      623.51      619.67     53.08 o 
  13  -3   1        8.46       10.58     19.03 o 
  14  -3   1       11.63       37.05     18.55 o 
 -14  -2   1      137.23      139.92     48.49 o 
 -13  -2   1       10.52       27.94     30.47 o 
 -12  -2   1       18.23       30.66     17.33 o 
 -11  -2   1      196.27      149.06     39.27 o 
 -10  -2   1      370.28      396.41     34.75 o 
  -9  -2   1     1552.81     1414.48     58.50 o 
  -8  -2   1      663.91      576.67     41.31 o 
  -7  -2   1       65.26       77.38     14.05 o 
  -6  -2   1      335.84      302.32     18.92 o 
  -5  -2   1     1183.34     1055.13     29.48 o 
  -4  -2   1      293.07      286.47     15.32 o 
  -3  -2   1     3342.20     3041.08     52.42 o 
  -2  -2   1      990.10      991.66     47.97 o 
  -1  -2   1      788.33     1051.46     55.35 o 
   0  -2   1     2507.13     3229.63    317.09 o 
   1  -2   1     2759.03     2564.21     42.80 o 
   2  -2   1      507.94      433.18     10.55 o 
   3  -2   1      151.27      149.94      9.64 o 
   4  -2   1     3710.62     3799.99     53.54 o 
   5  -2   1      274.68      270.22      9.46 o 
   6  -2   1       30.91       29.80      4.47 o 
   7  -2   1       62.88       55.17     18.69 o 
   9  -2   1       92.24      108.99     28.60 o 
  10  -2   1       18.65       21.07     16.14 o 
  11  -2   1      353.08      478.30    109.62 o 
  12  -2   1      103.33      113.22     50.33 o 
  13  -2   1      113.84      103.87     42.65 o 
  14  -2   1       26.42       49.52     28.46 o 
 -14  -1   1      589.62      688.23     65.02 o 
 -13  -1   1      254.88      284.72     89.53 o 
 -12  -1   1       46.66       63.09     26.63 o 
 -11  -1   1      390.30      416.66     28.69 o 
 -10  -1   1      753.84      762.01     32.19 o 
  -9  -1   1      129.43      131.70     22.40 o 
  -8  -1   1      338.28      334.59     32.65 o 
  -7  -1   1      184.82      211.90     29.41 o 
  -6  -1   1     3129.16     3110.15     87.24 o 
  -5  -1   1      853.20      846.49     23.80 o 
  -4  -1   1     5626.17     4982.71    130.39 o 
  -3  -1   1      198.16      195.41     11.39 o 
  -2  -1   1      109.26      104.42      7.58 o 
  -1  -1   1        0.61        8.27      3.17 o 
   0  -1   1     4360.27     5334.09    251.12 o 
   1  -1   1     5052.26     4624.04    112.80 o 
   2  -1   1     9927.43     9285.60    148.31 o 
   3  -1   1     4731.36     4341.49     73.54 o 
   4  -1   1      329.65      300.29     14.69 o 
   5  -1   1      128.70      163.98     25.49 o 
   6  -1   1      196.62      233.09     23.72 o 
   7  -1   1     1623.96     1631.41     86.68 o 
   8  -1   1     2445.22     2470.83     93.36 o 
   9  -1   1       42.18       77.79     21.72 o 
  10  -1   1        2.05       44.83     27.70 o 
  11  -1   1      319.40      357.02     65.31 o 
  12  -1   1        4.70        5.56     22.96 o 
  13  -1   1       50.42       71.72     25.82 o 
  14  -1   1       25.16       30.21     18.19 o 
 -14   0   1      189.82      135.52     76.85 o 
 -13   0   1       20.83       57.05     30.43 o 
 -12   0   1       84.72       54.93     24.18 o 
 -11   0   1        0.73        3.92      7.10 o 
 -10   0   1      195.08      170.63     34.11 o 
  -9   0   1      770.32      777.90     30.38 o 
  -8   0   1        2.82       10.50      5.97 o 
  -7   0   1     2947.46     3092.89     94.06 o 
  -6   0   1     1020.20     1078.69     40.79 o 
  -5   0   1     2070.54     2007.94     30.35 o 
  -4   0   1     3067.04     3058.38     50.97 o 
  -3   0   1    10928.88    10374.68     77.02 o 
  -2   0   1      567.81      513.32     12.76 o 
  -1   0   1       43.60       62.43      6.87 o 
   0   0   1      816.74      903.19     99.89 o 
   1   0   1    14684.02    15791.36    691.33 o 
   2   0   1     2104.00     1906.86     32.84 o 
   3   0   1     4227.32     3898.26     86.62 o 
   4   0   1     1136.14     1075.75     21.43 o 
   5   0   1       41.67       42.22      7.36 o 
   6   0   1     1634.79     1701.35     51.69 o 
   7   0   1      374.55      371.41     18.29 o 
   8   0   1        3.15        7.20      7.99 o 
   9   0   1      265.78      266.44     17.69 o 
  10   0   1      675.71      796.10     77.07 o 
  11   0   1       52.63       39.25     17.27 o 
  12   0   1       22.94       48.37     19.48 o 
  13   0   1      193.32      236.68     68.22 o 
  14   0   1       61.87       96.65     29.79 o 
 -15   1   1        0.40       17.85     12.93 o 
 -14   1   1      152.03      200.82     68.75 o 
 -13   1   1      173.00      193.10     59.82 o 
 -12   1   1       34.77       81.73     26.83 o 
 -11   1   1       86.92       91.98     22.95 o 
 -10   1   1     1210.59     1200.87     63.53 o 
  -9   1   1      181.51      204.19     23.57 o 
  -8   1   1       16.90       16.59      5.01 o 
  -7   1   1     2238.81     2269.14     42.29 o 
  -6   1   1      124.06      147.01     23.08 o 
  -5   1   1        9.99       13.55      4.25 o 
  -4   1   1       34.43       21.85      4.77 o 
  -3   1   1     2047.93     1890.23     34.17 o 
  -2   1   1    11052.71    11371.16    494.86 o 
  -1   1   1     2086.42     3331.82    428.96 o 
   0   1   1        1.96        5.28      2.67 o 
   1   1   1    16466.85    17022.72    216.09 o 
   2   1   1       11.25       25.44      5.42 o 
   3   1   1      543.26      507.50     12.97 o 
   4   1   1      291.04      293.70     10.07 o 
   5   1   1      305.53      313.23     24.32 o 
   6   1   1     3137.40     3096.23     66.41 o 
   7   1   1      479.81      413.64     13.36 o 
   8   1   1     1010.89      990.18     41.81 o 
   9   1   1      247.13      211.83     25.91 o 
  10   1   1      978.82     1014.52     49.37 o 
  11   1   1       26.07       40.76     17.75 o 
  12   1   1       89.32       80.67     30.05 o 
  13   1   1       15.77       18.19     16.62 o 
  14   1   1       13.45       44.01     20.96 o 
 -15   2   1        1.04       10.68     25.66 o 
 -14   2   1        0.20       16.86     29.97 o 
 -13   2   1       15.53       26.53     25.26 o 
 -12   2   1      268.67      339.77     95.70 o 
 -11   2   1      190.16      204.25     55.58 o 
 -10   2   1      469.97      462.05     36.19 o 
  -9   2   1      182.38      178.58     30.54 o 
  -8   2   1       39.60       38.35      8.55 o 
  -7   2   1     1247.88     1202.43     37.09 o 
  -6   2   1      561.80      545.47     23.35 o 
  -5   2   1      299.47      282.69     11.88 o 
  -4   2   1        7.30        8.27      4.06 o 
  -3   2   1      849.08      735.97     15.71 o 
  -2   2   1     6626.45     6436.45    147.30 o 
  -1   2   1        6.35       14.69      2.89 o 
   0   2   1      364.38      303.37      7.72 o 
   1   2   1      399.63      382.93     10.46 o 
   2   2   1      260.54      266.09      9.95 o 
   3   2   1     2041.29     1866.49     34.80 o 
   4   2   1     1648.24     1650.60     30.83 o 
   5   2   1      141.65      115.65     19.74 o 
   6   2   1     2101.59     2020.90     44.05 o 
   7   2   1     1399.01     1319.98     48.14 o 
   8   2   1       79.41       82.03     19.72 o 
   9   2   1        3.50       12.89      6.34 o 
  10   2   1       13.04       12.65     10.74 o 
  11   2   1      108.85      155.18     44.98 o 
  12   2   1      107.84       37.20     29.29 o 
  13   2   1       21.06       24.87     16.59 o 
  14   2   1      181.61      170.65     86.23 o 
 -15   3   1        0.03       31.65     32.10 o 
 -14   3   1      260.54      364.18     57.28 o 
 -13   3   1        3.11       32.47     21.95 o 
 -12   3   1        1.27       22.90     13.25 o 
 -11   3   1      184.08      208.24     60.60 o 
 -10   3   1     3159.26     3175.94    110.56 o 
  -9   3   1      340.50      291.15     36.25 o 
  -8   3   1       24.90       26.53      5.84 o 
  -7   3   1       17.27       20.20      5.77 o 
  -6   3   1     1589.80     1658.06     45.17 o 
  -5   3   1     2558.93     2662.42     48.77 o 
  -4   3   1      360.74      359.65      8.68 o 
  -3   3   1    11058.47    10927.48    299.28 o 
  -2   3   1    10237.76    10346.10    154.61 o 
  -1   3   1     1838.63     1680.32     29.89 o 
   0   3   1      126.72      125.72      8.33 o 
   1   3   1     6361.13     5880.78    130.82 o 
   2   3   1       56.26       57.23      9.68 o 
   3   3   1      148.84      141.15     10.36 o 
   4   3   1      140.95      138.43     23.83 o 
   5   3   1      107.32      101.31     15.30 o 
   6   3   1     1678.74     1625.38     47.32 o 
   7   3   1       20.98       32.13      9.09 o 
   8   3   1      117.92      105.13     17.87 o 
   9   3   1        0.19       14.22     15.12 o 
  10   3   1      735.58      690.13     33.40 o 
  11   3   1       31.30       34.15     15.66 o 
  12   3   1       19.73       48.91     19.42 o 
  13   3   1       11.18       39.16     23.58 o 
 -15   4   1      195.08      194.95    146.17 o 
 -14   4   1       13.23       15.32     27.20 o 
 -13   4   1      108.88       91.21     71.13 o 
 -12   4   1       76.86       95.70     55.99 o 
 -11   4   1      794.91      916.64     39.14 o 
 -10   4   1     1062.38      987.66     45.96 o 
  -9   4   1     1012.66      993.21     86.12 o 
  -8   4   1        0.21        5.58      5.46 o 
  -7   4   1      496.65      423.98     16.99 o 
  -6   4   1     1102.72     1151.14     27.90 o 
  -5   4   1     2507.98     2440.39     40.22 o 
  -4   4   1       50.28       52.08      8.43 o 
  -3   4   1     1096.64     1068.53     25.10 o 
  -2   4   1      986.13     1003.08     20.58 o 
  -1   4   1      314.60      288.74      9.88 o 
   0   4   1     2899.18     2850.43     67.01 o 
   1   4   1      192.62      168.33      8.84 o 
   2   4   1     1715.03     1577.44     42.67 o 
   3   4   1     2609.34     2352.10     41.95 o 
   4   4   1      694.11      650.67     26.09 o 
   5   4   1       71.74       83.64     16.02 o 
   6   4   1      600.65      580.94     32.00 o 
   7   4   1      157.60      182.12     38.80 o 
   8   4   1        1.28       41.17     26.76 o 
   9   4   1     1093.91     1155.09     73.61 o 
  10   4   1        7.80       20.32     12.71 o 
  11   4   1        6.28       35.17     22.44 o 
  12   4   1      166.04      148.69     52.36 o 
  13   4   1      255.88      261.59    100.76 o 
 -14   5   1        0.08       -4.90     42.25 o 
 -13   5   1       13.14       51.23     46.61 o 
 -12   5   1      254.17      275.01     73.09 o 
 -11   5   1      152.96      364.06    117.83 o 
 -10   5   1      104.59       88.04     45.61 o 
  -9   5   1       63.97       59.14     13.18 o 
  -8   5   1     1055.82      969.77     27.67 o 
  -7   5   1       23.68       22.71      5.20 o 
  -6   5   1        1.76        4.04      4.43 o 
  -5   5   1        5.48        8.10      3.09 o 
  -4   5   1     1769.97     1768.94     43.76 o 
  -3   5   1     2778.07     2603.42     35.86 o 
  -2   5   1     1740.11     1658.67     30.74 o 
  -1   5   1     1141.98     1171.29     28.53 o 
   0   5   1      670.28      637.57     18.71 o 
   1   5   1      275.02      228.03      9.39 o 
   2   5   1      236.72      267.57     15.50 o 
   3   5   1       14.84       20.42      6.16 o 
   4   5   1       14.08       23.81      6.89 o 
   5   5   1      357.44      383.33     38.60 o 
   6   5   1      340.59      382.62     39.39 o 
   7   5   1       77.35       99.22     21.28 o 
   8   5   1       30.43       33.08     10.41 o 
   9   5   1      661.52      686.97     55.66 o 
  10   5   1      782.49      784.85     43.86 o 
  11   5   1        0.65       29.77     18.26 o 
  12   5   1        1.18       19.56     20.16 o 
 -14   6   1      181.81      210.91     72.45 o 
 -13   6   1       62.43      121.41     73.08 o 
 -12   6   1       21.44      380.56    230.22 o 
 -11   6   1     1310.37     1305.58     77.84 o 
 -10   6   1     1439.21     1392.94     75.46 o 
  -9   6   1     1508.63     1376.40     50.64 o 
  -8   6   1     1024.87     1065.41     37.28 o 
  -7   6   1      379.98      343.76     15.68 o 
  -6   6   1     1262.02     1332.05     35.56 o 
  -5   6   1      205.28      228.25     13.05 o 
  -4   6   1     7623.47     7843.50    114.53 o 
  -3   6   1      191.37      207.57     17.13 o 
  -2   6   1        2.08        8.47      3.28 o 
  -1   6   1      916.46      923.20     31.70 o 
   0   6   1      263.56      314.29     12.99 o 
   1   6   1       38.08       30.34      6.79 o 
   2   6   1       75.52       77.27     14.84 o 
   3   6   1      773.57      744.02     30.65 o 
   4   6   1      130.11      134.98     22.80 o 
   5   6   1      371.23      372.69     26.47 o 
   6   6   1      528.41      529.43     45.78 o 
   7   6   1       45.15       27.33     16.85 o 
   8   6   1       16.72       23.68     14.64 o 
   9   6   1        6.01        0.76     14.51 o 
  10   6   1       15.40       57.89     48.50 o 
  11   6   1       10.09       30.75     53.50 o 
  12   6   1       42.72       53.94     30.21 o 
 -14   7   1       15.30       12.15     31.92 o 
 -12   7   1      126.78      238.02     92.03 o 
 -11   7   1      338.65      298.79     46.20 o 
 -10   7   1      787.25      738.53     22.93 o 
  -9   7   1       13.59       12.53      8.91 o 
  -8   7   1       14.60       18.17      7.17 o 
  -7   7   1      327.05      344.76     14.32 o 
  -6   7   1       87.71       98.66     12.60 o 
  -5   7   1      138.24      138.63     11.97 o 
  -4   7   1      337.60      299.16     12.97 o 
  -3   7   1      518.81      481.40     18.71 o 
  -2   7   1     2278.49     2323.87     59.67 o 
  -1   7   1      285.36      288.31     18.29 o 
   0   7   1      848.56      818.66     34.45 o 
   1   7   1      445.46      425.43     23.26 o 
   2   7   1      293.37      292.96     28.34 o 
   3   7   1       74.71       78.78     15.96 o 
   4   7   1      705.91      706.73     34.45 o 
   5   7   1       53.83       75.50     19.67 o 
   6   7   1      168.37      226.60     49.52 o 
   7   7   1        0.84        9.59     15.89 o 
   8   7   1     1027.87     1008.05     43.13 o 
   9   7   1      409.26      387.48    100.71 o 
  10   7   1        4.99       43.77     31.80 o 
  11   7   1      104.92       91.67     42.26 o 
 -14   8   1       36.88       55.95     47.51 o 
 -13   8   1       41.14       36.72     51.32 o 
 -11   8   1      105.74      112.68     41.19 o 
 -10   8   1      469.20      424.23     45.44 o 
  -9   8   1      687.21      648.61     32.18 o 
  -8   8   1      167.11      170.03     21.82 o 
  -7   8   1      239.95      226.77     20.12 o 
  -6   8   1       44.54       53.31     12.62 o 
  -5   8   1        7.60       19.52      6.53 o 
  -4   8   1      172.56      149.27     14.62 o 
  -3   8   1      406.26      357.69     26.61 o 
  -2   8   1      865.77      988.29     40.27 o 
  -1   8   1      896.15      922.51     45.11 o 
   0   8   1       77.66       87.47     21.67 o 
   1   8   1      124.42      106.30     16.96 o 
   2   8   1      750.00      735.34     26.16 o 
   3   8   1     1403.38     1443.13     56.31 o 
   4   8   1      266.32      327.73     24.61 o 
   5   8   1      916.11      983.81     34.86 o 
   6   8   1      771.76      812.82     42.80 o 
   7   8   1      119.03      129.56     26.96 o 
   8   8   1       61.11       79.66     24.28 o 
   9   8   1      490.15      431.24     45.25 o 
  10   8   1      354.63      382.28    172.46 o 
 -13   9   1      400.80      416.55    230.95 o 
 -12   9   1      632.52      665.54    266.40 o 
 -11   9   1      313.30      232.51     75.63 o 
 -10   9   1      102.54       76.72     21.99 o 
  -9   9   1      309.49      285.93     71.32 o 
  -8   9   1      757.31      689.63     26.11 o 
  -7   9   1       26.46       16.38      6.81 o 
  -6   9   1       18.97       16.62      7.24 o 
  -5   9   1      197.28      183.41     14.56 o 
  -4   9   1      493.30      460.79     16.61 o 
  -3   9   1      753.69      755.93     34.22 o 
  -2   9   1        1.47        9.16      3.43 o 
  -1   9   1      680.65      688.60     48.63 o 
   0   9   1     1561.48     1547.10     89.86 o 
   1   9   1        0.35        4.74     15.64 o 
   2   9   1       31.96       23.75     17.36 o 
   3   9   1       80.24       74.38     15.03 o 
   4   9   1       66.63       65.60     19.20 o 
   5   9   1       57.92       68.53     16.07 o 
   6   9   1       32.00       45.21     13.76 o 
   7   9   1      136.82      123.12     58.65 o 
   8   9   1      125.43      122.29     36.97 o 
   9   9   1      396.70      303.89    139.52 o 
  10   9   1       53.73       67.28     63.65 o 
 -13  10   1       24.64       17.77     22.31 o 
 -12  10   1       99.29      111.35     72.99 o 
 -11  10   1      183.35      137.87     53.35 o 
 -10  10   1      209.44      184.38     56.38 o 
  -9  10   1      220.30      249.02     67.75 o 
  -8  10   1       55.13       60.73     18.14 o 
  -7  10   1      670.66      451.36    133.24 o 
  -6  10   1       77.37       86.15     20.11 o 
  -5  10   1     1170.85     1098.16     71.18 o 
  -4  10   1      583.21      610.04     25.99 o 
  -3  10   1       17.36       13.77      5.79 o 
  -2  10   1        9.38       10.33      6.88 o 
  -1  10   1       55.99       89.37     24.81 o 
   0  10   1      110.23      119.32     27.39 o 
   1  10   1       64.08       65.42     22.19 o 
   2  10   1        5.69       17.93     13.01 o 
   3  10   1      530.22      606.07     62.96 o 
   4  10   1     1213.63     1259.67     66.06 o 
   5  10   1      162.05      197.58     76.17 o 
   6  10   1      292.08      288.77     75.60 o 
   7  10   1        4.26       48.78     42.89 o 
   8  10   1      121.92      100.20     45.64 o 
   9  10   1       16.56        8.16     15.10 o 
 -11  11   1       21.09       31.90     18.65 o 
 -10  11   1      159.40      141.14     55.61 o 
  -9  11   1       25.24       24.81     20.03 o 
  -8  11   1      367.61      274.61     85.43 o 
  -7  11   1       72.44       75.20     33.34 o 
  -6  11   1      172.21      143.56     16.77 o 
  -5  11   1       62.71       73.87     23.12 o 
  -4  11   1      112.52       96.73     22.23 o 
  -3  11   1       25.25       67.19     50.51 o 
  -2  11   1      271.65      797.89    270.21 o 
  -1  11   1      542.87      511.15    105.92 o 
   0  11   1       56.54       58.78     18.10 o 
   1  11   1        3.08        7.67     19.78 o 
   2  11   1      113.47      133.99     42.66 o 
   3  11   1      283.53      334.67     83.31 o 
   4  11   1        0.00        7.89     12.43 o 
   5  11   1      110.80      103.63     42.50 o 
   6  11   1      351.10      403.18     82.36 o 
   7  11   1       67.08      103.79     54.91 o 
   8  11   1      420.75      289.76    130.60 o 
 -12  12   1      167.35      125.67    152.88 o 
 -11  12   1       15.29       29.02     16.32 o 
 -10  12   1       85.79       64.92     27.25 o 
  -9  12   1      204.09      231.26     54.93 o 
  -8  12   1       60.55       64.28     36.02 o 
  -7  12   1        0.50        1.37     13.58 o 
  -6  12   1       50.65       46.27     18.63 o 
  -5  12   1      193.62      197.69     57.75 o 
  -4  12   1      486.27      538.25     42.78 o 
  -3  12   1       52.69      107.63     90.04 o 
  -2  12   1      110.42      200.78     84.24 o 
  -1  12   1     1056.48     1075.31     54.18 o 
   0  12   1     1157.66     1298.99     78.54 o 
   1  12   1       36.23       43.29     16.18 o 
   2  12   1       65.09      103.38     48.80 o 
   3  12   1       10.91       29.94     19.63 o 
   4  12   1      265.47       77.63     92.26 o 
   5  12   1      263.00      277.88    102.45 o 
   6  12   1      127.98      129.41     50.35 o 
 -10  13   1       41.59       19.13     23.94 o 
  -9  13   1       91.57       58.30     44.25 o 
  -8  13   1      108.52       84.69     59.30 o 
  -7  13   1       14.27       41.62     29.02 o 
  -6  13   1        5.45        8.52     44.97 o 
  -5  13   1       14.86       50.23     37.54 o 
  -4  13   1        1.43       18.88     16.01 o 
  -3  13   1      313.76      350.69    103.78 o 
  -2  13   1       49.80      684.68    121.32 o 
  -1  13   1      594.66      758.26     57.18 o 
   0  13   1      389.88      315.33     82.60 o 
   1  13   1      134.53      151.65     48.25 o 
   2  13   1        1.13       30.54     21.62 o 
   3  13   1        3.18       18.25     19.45 o 
   4  13   1      162.85      116.23     52.33 o 
   5  13   1        0.70       42.79     25.16 o 
  -9  14   1      304.48      265.58    153.60 o 
  -8  14   1        1.42       30.28     40.62 o 
  -7  14   1      111.49      110.98     87.59 o 
  -6  14   1      247.90      207.46    121.23 o 
  -5  14   1       22.73       40.89     68.91 o 
  -4  14   1       14.17       90.40     55.31 o 
  -3  14   1        7.44      117.98     50.05 o 
  -2  14   1      359.90      366.52     48.02 o 
  -1  14   1      919.11      946.76     72.22 o 
   0  14   1      120.95      110.55     47.54 o 
   1  14   1      273.17      280.00     77.11 o 
   2  14   1      178.36      141.43     78.41 o 
   3  14   1      455.62      533.34     67.82 o 
  -7  15   1       40.34       79.07     67.19 o 
  -6  15   1       16.02       41.35     43.07 o 
  -5  15   1       45.74       47.69     69.09 o 
  -4  15   1       91.25        4.99     51.41 o 
  -3  15   1      157.92      139.18     67.37 o 
  -2  15   1      624.63      595.27    244.82 o 
  -1  15   1       65.95       73.09     36.15 o 
   0  15   1      183.20      156.85     54.60 o 
   1  15   1        9.47       25.91     12.00 o 
  -2 -15   2      186.05      166.49     93.42 o 
  -1 -15   2      124.72      107.12     47.39 o 
   0 -15   2       27.76       46.19     18.78 o 
   1 -15   2        0.02       16.65     17.98 o 
   2 -15   2        0.09       28.47     28.81 o 
   3 -15   2       27.35        6.98     22.21 o 
   4 -15   2        6.10       16.68     31.74 o 
   5 -15   2      244.61      289.61    181.71 o 
   6 -15   2        0.76       15.05     29.56 o 
   7 -15   2        0.43       12.42     15.96 o 
  -4 -14   2       59.36       53.53     33.01 o 
  -3 -14   2        5.09       23.62     23.25 o 
  -2 -14   2      190.87      156.15     53.87 o 
  -1 -14   2      134.59      151.35     53.46 o 
   0 -14   2      126.68      135.34     60.04 o 
   1 -14   2       55.59       43.89     23.21 o 
   2 -14   2      270.90      249.94    107.64 o 
   3 -14   2      148.64      176.35     66.36 o 
   4 -14   2      485.43      539.76     54.45 o 
   5 -14   2      103.33      143.26     69.73 o 
   6 -14   2      722.62      870.74     73.72 o 
   7 -14   2        0.17       67.73     38.35 o 
   8 -14   2        2.64        5.26     18.59 o 
  -6 -13   2       22.26       35.66     22.74 o 
  -5 -13   2       57.50       45.09     23.34 o 
  -4 -13   2      151.55      149.40     44.62 o 
  -3 -13   2        0.03       30.66     16.91 o 
  -2 -13   2       85.93       99.95     39.59 o 
  -1 -13   2       10.00       21.20     18.16 o 
   0 -13   2      329.50      551.75    213.35 o 
   1 -13   2      359.41      429.99    125.97 o 
   2 -13   2      748.99      763.93     63.64 o 
   3 -13   2        2.35       16.87     14.08 o 
   4 -13   2      136.62      134.99     47.85 o 
   5 -13   2      174.11      176.44     74.75 o 
   6 -13   2       15.02       15.64     14.14 o 
   7 -13   2      165.03      146.80    111.53 o 
   8 -13   2       30.74       60.57     52.59 o 
   9 -13   2      160.60      107.27     88.41 o 
  -7 -12   2      324.80      270.80    119.05 o 
  -6 -12   2      831.74      845.40     99.46 o 
  -5 -12   2       51.31       40.47     30.73 o 
  -4 -12   2       16.42       30.48     24.78 o 
  -3 -12   2      544.75      566.00    158.84 o 
  -2 -12   2      195.25      272.65     65.98 o 
  -1 -12   2      275.13      275.08     74.51 o 
   0 -12   2      624.37      734.97    150.45 o 
   1 -12   2      141.30      492.09    411.52 o 
   2 -12   2     1929.64     2019.58     96.72 o 
   3 -12   2      551.79      556.47     67.23 o 
   4 -12   2      382.62      464.61     45.08 o 
   5 -12   2      170.09      194.73     64.13 o 
   6 -12   2      203.36      179.89     44.99 o 
   7 -12   2        0.66       15.77      8.14 o 
   8 -12   2       20.42       50.39     21.65 o 
   9 -12   2      209.13      133.12     68.15 o 
  10 -12   2       29.76       12.88     26.39 o 
  11 -12   2       11.55       23.58     18.50 o 
  -8 -11   2       31.33       27.11     26.97 o 
  -7 -11   2        1.71       12.74     23.89 o 
  -6 -11   2       40.87       35.82     19.24 o 
  -5 -11   2       31.59       26.93     15.25 o 
  -4 -11   2       14.99       24.33     18.32 o 
  -3 -11   2      308.23      398.93    111.72 o 
  -2 -11   2      264.93      307.71     85.60 o 
  -1 -11   2       93.87       83.32     30.71 o 
   0 -11   2        4.77        7.85     13.35 o 
   1 -11   2      708.52      797.74     45.25 o 
   2 -11   2        7.82       15.67     11.35 o 
   3 -11   2        0.32        4.79      7.01 o 
   4 -11   2      394.99      406.22     28.85 o 
   5 -11   2        6.99       12.38      9.57 o 
   6 -11   2        1.66        6.77      6.95 o 
   7 -11   2      306.24      242.09     65.73 o 
   8 -11   2        0.64       15.65     11.59 o 
   9 -11   2      501.04      560.31     83.96 o 
  10 -11   2      433.47      558.46     69.09 o 
  11 -11   2      319.06      318.72    259.60 o 
  12 -11   2        0.34       31.01     31.10 o 
  -9 -10   2      334.60      273.80    108.25 o 
  -8 -10   2       92.48       20.69     32.42 o 
  -7 -10   2      299.01      287.57    104.06 o 
  -6 -10   2     1786.68     1835.57    123.68 o 
  -5 -10   2      615.42      636.54     58.46 o 
  -4 -10   2      428.52      422.09    114.97 o 
  -3 -10   2       31.36       24.00     20.18 o 
  -2 -10   2        6.32       11.70     21.58 o 
  -1 -10   2        0.95       -4.33     21.86 o 
   0 -10   2      279.78      372.32     83.64 o 
   1 -10   2      465.22      497.01     36.49 o 
   2 -10   2     1338.62     1277.30     63.43 o 
   3 -10   2      204.67      187.63     13.25 o 
   4 -10   2      524.49      483.14     38.27 o 
   5 -10   2      407.99      404.85     32.83 o 
   6 -10   2       33.62       28.33      9.17 o 
   7 -10   2     1352.09     1445.35     56.98 o 
   8 -10   2     1328.93     1251.56     37.79 o 
   9 -10   2      832.03      840.46     35.29 o 
  10 -10   2      109.41       93.99     35.70 o 
  11 -10   2      117.96      135.10     45.97 o 
  12 -10   2       73.02      206.46    124.31 o 
 -10  -9   2       88.16      125.47     80.47 o 
  -9  -9   2       32.38       37.54     19.95 o 
  -8  -9   2      111.40      145.76     33.51 o 
  -7  -9   2       50.17       -8.30     31.02 o 
  -6  -9   2      944.74      935.09     44.81 o 
  -5  -9   2      241.14      236.69     31.06 o 
  -4  -9   2       18.18       17.34     15.88 o 
  -3  -9   2      196.25      180.51     49.69 o 
  -2  -9   2      140.58      120.32     47.78 o 
  -1  -9   2      322.62      383.73     83.47 o 
   0  -9   2     2032.97     2164.55     94.75 o 
   1  -9   2      141.04      154.68     46.42 o 
   2  -9   2        0.26        6.45      3.76 o 
   3  -9   2      395.16      389.82     15.67 o 
   4  -9   2       96.80       94.46     20.07 o 
   5  -9   2      396.58      346.04     29.19 o 
   6  -9   2      310.58      315.37     61.55 o 
   7  -9   2      112.96      126.01     26.03 o 
   8  -9   2     1221.23     1249.17     49.87 o 
   9  -9   2       72.63       46.90     21.05 o 
  10  -9   2      249.18      330.80     42.20 o 
  11  -9   2        9.42       56.85     28.65 o 
  12  -9   2      267.13      281.18    229.22 o 
  13  -9   2      150.25      134.38     98.11 o 
 -11  -8   2        3.33       48.24     63.92 o 
 -10  -8   2       12.18       36.13     19.81 o 
  -9  -8   2        6.26       16.12     12.22 o 
  -8  -8   2      580.40      555.28     41.36 o 
  -7  -8   2      222.29       93.35     67.25 o 
  -6  -8   2      242.46      239.17     54.60 o 
  -5  -8   2        1.87        9.07      6.03 o 
  -4  -8   2       62.52       61.14     14.88 o 
  -3  -8   2      485.87      483.67     30.17 o 
  -2  -8   2       55.83       88.77     48.96 o 
  -1  -8   2       27.62       17.82     15.32 o 
   0  -8   2        6.30       16.80     13.25 o 
   1  -8   2       39.07       68.88     31.60 o 
   2  -8   2      504.51      492.26     21.60 o 
   3  -8   2      125.94      124.40     22.47 o 
   4  -8   2     2015.54     2002.36     67.71 o 
   5  -8   2     1904.60     1840.29     62.06 o 
   6  -8   2      575.81      580.01     28.76 o 
   7  -8   2      827.99      758.09     33.88 o 
   8  -8   2        0.07       -3.00     12.45 o 
   9  -8   2       76.57      114.57     22.60 o 
  10  -8   2        9.76       33.67     19.48 o 
  11  -8   2       42.81       44.99     20.82 o 
  12  -8   2        2.64       -6.62     34.18 o 
  13  -8   2       44.91       49.05     51.32 o 
 -12  -7   2      139.89      118.22     51.48 o 
 -11  -7   2      560.73       86.92    169.17 o 
 -10  -7   2       16.47       23.64     16.20 o 
  -9  -7   2      866.98      947.44     61.33 o 
  -8  -7   2      225.59      219.32     53.54 o 
  -7  -7   2      629.74      545.93     74.55 o 
  -6  -7   2      177.97      196.18     46.88 o 
  -5  -7   2       15.22       17.94      6.84 o 
  -4  -7   2      421.70      369.78     36.65 o 
  -3  -7   2        3.15        3.77      4.98 o 
  -2  -7   2      459.88      470.69     44.97 o 
  -1  -7   2        4.16       24.99     13.45 o 
   0  -7   2     3911.54     3961.48    111.05 o 
   1  -7   2     1764.40     1649.43     36.58 o 
   2  -7   2      875.00      845.01     27.27 o 
   3  -7   2      159.64      142.42     14.88 o 
   4  -7   2     1689.89     1597.77     33.33 o 
   5  -7   2      205.01      219.97     39.17 o 
   6  -7   2     1054.78      990.31     30.89 o 
   7  -7   2       64.20       65.86     18.50 o 
   8  -7   2      544.45      449.84     51.02 o 
   9  -7   2      448.59      443.43     61.33 o 
  10  -7   2       42.89       59.71     26.78 o 
  11  -7   2       61.40       77.43     48.51 o 
  12  -7   2      516.24      581.74     48.30 o 
  13  -7   2      102.12      114.16     85.69 o 
  14  -7   2       15.39       25.57     33.55 o 
 -12  -6   2      111.91      116.78     57.24 o 
 -11  -6   2      246.08      244.41     50.43 o 
 -10  -6   2       19.24       37.10     16.82 o 
  -9  -6   2      629.83      716.79    129.16 o 
  -8  -6   2        0.41       22.01     16.90 o 
  -7  -6   2      407.59      436.68     78.79 o 
  -6  -6   2     1408.14     1337.79     65.41 o 
  -5  -6   2      874.46      802.87     35.62 o 
  -4  -6   2      327.53      379.13     29.92 o 
  -3  -6   2      535.81      479.45     20.13 o 
  -2  -6   2     1597.63     1510.50     58.82 o 
  -1  -6   2       95.16      113.62     32.52 o 
   0  -6   2        0.68        5.62      8.22 o 
   1  -6   2       64.83       81.64      9.71 o 
   2  -6   2      363.25      357.59     13.69 o 
   3  -6   2     1538.35     1434.89     37.22 o 
   4  -6   2      425.98      403.64     13.97 o 
   5  -6   2      142.53      188.10     29.93 o 
   6  -6   2       46.17       46.25      9.73 o 
   7  -6   2       88.91       76.53     13.60 o 
   8  -6   2      189.89      222.82     56.23 o 
   9  -6   2     1585.18     1514.80     59.72 o 
  10  -6   2       32.44       53.80     24.67 o 
  11  -6   2       46.62       75.47     31.59 o 
  12  -6   2       42.78       51.25     17.71 o 
  13  -6   2      268.14      328.06    176.90 o 
  14  -6   2       16.15       62.29     51.59 o 
 -13  -5   2      147.68      147.57     80.69 o 
 -12  -5   2       45.64       55.29     29.16 o 
 -11  -5   2        8.31       17.49     12.66 o 
 -10  -5   2      442.89      405.75     65.86 o 
  -9  -5   2      340.60      374.04     67.60 o 
  -8  -5   2      544.30      544.39     73.27 o 
  -7  -5   2       32.12       48.69     19.82 o 
  -6  -5   2      151.28      163.11     35.36 o 
  -5  -5   2      250.53      219.73     24.08 o 
  -4  -5   2       90.60       84.44     14.83 o 
  -3  -5   2     1935.11     1944.06     58.81 o 
  -2  -5   2      262.33      263.59     13.09 o 
  -1  -5   2        2.44        9.46      2.79 o 
   0  -5   2     1113.78      980.20     23.87 o 
   1  -5   2      509.76      434.07     11.39 o 
   2  -5   2      558.33      496.34     10.79 o 
   3  -5   2      223.62      191.16      8.61 o 
   4  -5   2       23.72       30.45      6.04 o 
   5  -5   2       10.56       10.31      3.55 o 
   6  -5   2        2.69        7.67      3.98 o 
   7  -5   2        1.84        7.01      3.47 o 
   8  -5   2     2336.13     2375.88    180.29 o 
   9  -5   2     1638.73     1754.99    654.75 o 
  10  -5   2      226.62      237.10     75.05 o 
  11  -5   2        2.70       11.16     19.89 o 
  12  -5   2      242.92      289.79     82.29 o 
  13  -5   2      328.15      370.41     82.24 o 
  14  -5   2        0.01       40.71     26.11 o 
 -13  -4   2        9.65       37.64     21.27 o 
 -12  -4   2       57.49       31.04     26.14 o 
 -11  -4   2      113.90       91.89     24.30 o 
 -10  -4   2       97.64       84.66     28.64 o 
  -9  -4   2       31.95       41.72     10.78 o 
  -8  -4   2       44.99       64.75     16.96 o 
  -7  -4   2      334.02      323.27     34.61 o 
  -6  -4   2      983.53      950.99     65.25 o 
  -5  -4   2      190.16      179.97     34.45 o 
  -4  -4   2        1.96        7.84      4.08 o 
  -3  -4   2      947.27      825.65     24.07 o 
  -2  -4   2      271.20      242.05      9.98 o 
  -1  -4   2        7.16        7.60      2.85 o 
   0  -4   2      119.49      119.20      7.91 o 
   1  -4   2      409.61      351.80     10.66 o 
   2  -4   2        8.99        6.63      3.35 o 
   3  -4   2        0.12        5.73      4.53 o 
   4  -4   2     3329.17     3244.96     42.76 o 
   5  -4   2     1061.39     1085.84     21.28 o 
   6  -4   2        0.26       10.76      4.59 o 
   7  -4   2      487.81      528.91     12.34 o 
   8  -4   2     1361.62     1296.37     66.89 o 
   9  -4   2      314.10      329.28     83.15 o 
  10  -4   2     1083.37     1187.57    125.55 o 
  11  -4   2     1147.25     1094.86     68.14 o 
  12  -4   2        9.10       16.22     29.92 o 
  13  -4   2      108.25      121.39     36.33 o 
  14  -4   2      290.82      232.20    104.54 o 
 -14  -3   2       26.15       41.66     21.02 o 
 -13  -3   2       66.03       71.00     65.47 o 
 -12  -3   2      270.34      246.37     81.17 o 
 -11  -3   2       64.33       50.04     23.24 o 
 -10  -3   2     1179.74     1084.91     58.50 o 
  -9  -3   2      162.70      206.12     48.60 o 
  -8  -3   2       66.36       69.19     18.97 o 
  -7  -3   2       34.73       50.07     13.49 o 
  -6  -3   2       53.34       48.35      9.94 o 
  -5  -3   2       19.80       19.93      5.57 o 
  -4  -3   2      524.68      463.38     13.83 o 
  -3  -3   2     4275.65     3947.64     51.04 o 
  -2  -3   2     8238.19    12010.75    173.76 o 
  -1  -3   2     5015.14     5958.42    432.61 o 
   0  -3   2     1258.67     1242.58     21.19 o 
   1  -3   2       31.78       42.40      6.65 o 
   2  -3   2     1853.97     1711.63     31.31 o 
   3  -3   2     4824.49     4562.53     52.35 o 
   4  -3   2       25.97       25.88      4.32 o 
   5  -3   2     3845.70     4090.31    108.41 o 
   6  -3   2        1.21        8.65      3.12 o 
   7  -3   2     1010.66     1166.91    137.91 o 
   8  -3   2      413.11      408.56     54.72 o 
   9  -3   2       19.38      123.84     51.91 o 
  10  -3   2      237.95      261.44     64.72 o 
  11  -3   2      172.92      228.51     55.10 o 
  12  -3   2       16.98       33.84     28.27 o 
  13  -3   2        0.02       10.14     18.91 o 
  14  -3   2        2.96       23.25     15.30 o 
 -14  -2   2        9.04       16.92     15.32 o 
 -13  -2   2        0.40        1.52     20.94 o 
 -12  -2   2      260.62      248.85     73.71 o 
 -11  -2   2        1.04       15.04     13.60 o 
 -10  -2   2      648.01      734.91     40.64 o 
  -9  -2   2       65.26       84.01     24.06 o 
  -8  -2   2        5.20       18.60      8.96 o 
  -7  -2   2      699.34      667.73     40.62 o 
  -6  -2   2       69.63       56.34     13.24 o 
  -5  -2   2      467.69      470.46     20.97 o 
  -4  -2   2     1735.02     1656.73     29.90 o 
  -3  -2   2     4952.31     4796.51     84.63 o 
  -2  -2   2    20866.64    31998.75    378.29 o 
  -1  -2   2      683.88      909.90     20.14 o 
   0  -2   2     1412.20     1482.39     87.92 o 
   1  -2   2     3438.71     3004.68     35.67 o 
   2  -2   2     2021.13     1878.95     33.52 o 
   3  -2   2      461.33      399.69     10.53 o 
   4  -2   2      826.34      808.02     21.80 o 
   5  -2   2      413.95      388.43     23.23 o 
   6  -2   2     2411.38     2452.60     75.22 o 
   7  -2   2     2407.66     2370.57    173.19 o 
   8  -2   2       29.37       28.33     13.14 o 
   9  -2   2     1335.38     1423.18     73.08 o 
  10  -2   2      213.36      268.63     66.67 o 
  11  -2   2       26.11       32.68     24.64 o 
  12  -2   2      257.72      277.83     74.27 o 
  13  -2   2        2.49        6.31     20.66 o 
  14  -2   2       71.13       52.54     26.44 o 
 -14  -1   2       23.19       29.89     18.05 o 
 -13  -1   2      339.47      314.82     90.58 o 
 -12  -1   2        0.11       31.20     26.79 o 
 -11  -1   2        4.33        8.76      7.54 o 
 -10  -1   2     2666.54     2745.78    104.24 o 
  -9  -1   2      273.80      325.48     41.96 o 
  -8  -1   2      274.66      286.00     27.71 o 
  -7  -1   2       23.56       31.71      7.17 o 
  -6  -1   2      418.25      406.97     21.18 o 
  -5  -1   2     2563.06     2350.93     40.60 o 
  -4  -1   2       54.70       51.37      8.49 o 
  -3  -1   2     1936.88     1786.73     40.31 o 
  -2  -1   2      833.13     1132.65     39.10 o 
  -1  -1   2      143.01      181.69     10.04 o 
   0  -1   2     1056.20     1099.74     80.80 o 
   1  -1   2     2552.87     2094.66     50.34 o 
   2  -1   2      202.24      214.38      6.90 o 
   3  -1   2     2613.16     2539.59     57.17 o 
   4  -1   2      127.32      198.06     32.18 o 
   5  -1   2      779.93      757.28     37.04 o 
   6  -1   2      559.25      598.52     41.83 o 
   7  -1   2      542.03      537.89     42.89 o 
   8  -1   2        2.64       17.68     13.65 o 
   9  -1   2      497.60      551.00     41.23 o 
  10  -1   2      306.69      317.94     50.74 o 
  11  -1   2       89.79       50.84     21.81 o 
  12  -1   2      235.04      283.25     61.49 o 
  13  -1   2       20.68       48.56     15.51 o 
  14  -1   2      496.91      435.33    152.91 o 
 -15   0   2        3.96       30.92     23.85 o 
 -14   0   2        6.93       20.95     25.30 o 
 -13   0   2      120.53       98.43     38.63 o 
 -12   0   2      310.22      306.05     67.15 o 
 -11   0   2       77.21       72.37     18.49 o 
 -10   0   2       11.50       14.39     11.59 o 
  -9   0   2        0.05        6.68      3.99 o 
  -8   0   2      404.57      402.45     23.62 o 
  -7   0   2     3913.89     4019.04     76.44 o 
  -6   0   2     4234.67     4133.94    160.92 o 
  -5   0   2      564.65      578.53     17.74 o 
  -4   0   2    15346.14    14931.22    190.44 o 
  -3   0   2     4321.27     4491.84     70.73 o 
  -2   0   2      841.37      967.53     21.96 o 
  -1   0   2      106.96      162.80     11.19 o 
   0   0   2     7445.22     7658.10    499.79 o 
   1   0   2    18975.64    19044.77    264.42 o 
   2   0   2      602.62      531.50     12.94 o 
   3   0   2        1.19        3.60      3.61 o 
   4   0   2      285.12      273.92      8.70 o 
   5   0   2      132.80      124.79     14.30 o 
   6   0   2     1038.58     1116.68     47.95 o 
   7   0   2     2231.65     2123.82     82.81 o 
   8   0   2      111.37      105.65     27.67 o 
   9   0   2      555.37      579.17     47.52 o 
  10   0   2       47.81       54.53     33.69 o 
  11   0   2       82.45      115.66     32.06 o 
  12   0   2      177.31      192.12     62.91 o 
  13   0   2      151.35      169.44     53.51 o 
  14   0   2        0.07       18.57     17.68 o 
 -15   1   2        5.35       19.22     36.27 o 
 -14   1   2      408.47      426.16     64.78 o 
 -13   1   2      366.45      365.16    107.48 o 
 -12   1   2      241.85      298.74     96.08 o 
 -11   1   2      261.79      325.07     26.27 o 
 -10   1   2     2381.41     2325.62    109.95 o 
  -9   1   2      541.02      498.06     16.83 o 
  -8   1   2     1236.47     1213.01     36.45 o 
  -7   1   2      289.23      253.89     13.05 o 
  -6   1   2      849.59      849.35     31.01 o 
  -5   1   2     2143.08     2202.85     32.09 o 
  -4   1   2      160.64      134.13     12.18 o 
  -3   1   2     2939.83     2878.80     59.12 o 
  -2   1   2     2471.56     2507.06     58.36 o 
  -1   1   2        4.89        7.87      3.09 o 
   0   1   2     2136.09     1997.90     51.30 o 
   1   1   2     1114.69      981.13     19.11 o 
   2   1   2      546.35      505.87     13.75 o 
   3   1   2     2153.06     2067.74     54.07 o 
   4   1   2      377.25      389.84     12.94 o 
   5   1   2      137.00      135.09     13.70 o 
   6   1   2      860.51      828.81     30.41 o 
   7   1   2      162.48      182.00     25.90 o 
   8   1   2      152.78      143.77     16.10 o 
   9   1   2      636.13      601.98     39.43 o 
  10   1   2     1344.80     1377.37     94.04 o 
  11   1   2       55.08       83.14     37.70 o 
  12   1   2      301.20      278.88    107.05 o 
  13   1   2       31.87       25.50     19.66 o 
  14   1   2      359.86      375.11    162.13 o 
 -15   2   2       17.50       13.78     48.06 o 
 -14   2   2      333.60      369.25     52.86 o 
 -13   2   2       75.92       91.47     48.81 o 
 -12   2   2      268.53      257.66     71.36 o 
 -11   2   2      315.18      304.62     26.49 o 
 -10   2   2      553.68      524.97     30.29 o 
  -9   2   2      275.51      251.87     16.03 o 
  -8   2   2      496.92      536.07     39.25 o 
  -7   2   2     1737.07     1620.42     32.75 o 
  -6   2   2       50.74       42.31      6.25 o 
  -5   2   2      109.69      122.30     17.16 o 
  -4   2   2     1614.88     1568.23     29.50 o 
  -3   2   2     1468.12     1339.36     36.23 o 
  -2   2   2     2018.13     1964.39     50.14 o 
  -1   2   2        0.00        6.72      3.57 o 
   0   2   2     2958.06     2751.06     47.08 o 
   1   2   2     5800.60     5355.51     66.05 o 
   2   2   2      250.94      269.74     12.07 o 
   3   2   2      147.60      147.24     13.48 o 
   4   2   2      561.74      570.46     22.74 o 
   5   2   2     2562.75     2521.36     50.95 o 
   6   2   2        5.50       12.76      4.43 o 
   7   2   2      541.65      514.11     17.72 o 
   8   2   2       95.73       98.82     18.95 o 
   9   2   2      955.27      962.20     35.06 o 
  10   2   2      222.08      233.67     57.19 o 
  11   2   2       69.22       59.77     28.33 o 
  12   2   2        4.32       22.10     22.16 o 
  13   2   2        0.06       10.07     27.55 o 
 -15   3   2        8.30       -5.26     49.51 o 
 -14   3   2      157.12      140.60     52.73 o 
 -13   3   2        4.80       26.26     27.02 o 
 -12   3   2      422.64      457.05     90.17 o 
 -11   3   2      649.54      709.84     47.22 o 
 -10   3   2       20.72       39.98     11.93 o 
  -9   3   2       24.64       24.15      5.88 o 
  -8   3   2      442.50      407.53     19.85 o 
  -7   3   2      248.68      244.25     16.42 o 
  -6   3   2      800.51      841.00     30.48 o 
  -5   3   2       22.46       24.99      4.36 o 
  -4   3   2     1449.32     1382.57     30.75 o 
  -3   3   2     2250.74     2172.17     53.24 o 
  -2   3   2      481.72      457.21     11.07 o 
  -1   3   2     2694.48     2386.83     96.47 o 
   0   3   2     1143.37     1083.70     21.65 o 
   1   3   2     1320.47     1275.87     26.08 o 
   2   3   2      355.16      334.01     11.48 o 
   3   3   2      431.08      397.08     14.28 o 
   4   3   2       84.05       75.38     11.09 o 
   5   3   2      977.59      981.44     35.89 o 
   6   3   2     1784.70     1850.64     49.55 o 
   7   3   2       57.17       58.29     13.33 o 
   8   3   2       28.90      173.14     46.71 o 
   9   3   2      299.35      532.16     98.72 o 
  10   3   2      248.85      263.19     61.01 o 
  11   3   2       52.04       46.56     24.76 o 
  12   3   2       34.98       40.14     31.00 o 
  13   3   2      159.17      147.83     62.38 o 
 -15   4   2        4.88       22.94     34.09 o 
 -14   4   2      177.62      273.74    179.44 o 
 -13   4   2       62.35       49.67     25.03 o 
 -12   4   2      673.12      639.05     89.63 o 
 -11   4   2      224.39      207.09     49.82 o 
 -10   4   2        1.15        0.30      7.88 o 
  -9   4   2      119.67       96.95     21.42 o 
  -8   4   2      317.91      274.90     20.78 o 
  -7   4   2     1106.65     1030.49     32.74 o 
  -6   4   2     1543.71     1545.85     42.33 o 
  -5   4   2     1922.35     1887.82     45.61 o 
  -4   4   2     5328.82     5323.96     81.04 o 
  -3   4   2     2151.88     1921.12     26.75 o 
  -2   4   2     6193.85     6073.43    113.97 o 
  -1   4   2       61.06       78.02     11.94 o 
   0   4   2     2105.81     2074.69     32.96 o 
   1   4   2     1784.25     1773.94     33.49 o 
   2   4   2      890.72      884.93     23.66 o 
   3   4   2        7.81       16.24      4.81 o 
   4   4   2     2194.02     2042.03     54.45 o 
   5   4   2        0.11       13.88      6.63 o 
   6   4   2       14.37       20.83      7.69 o 
   7   4   2        0.06        0.47     14.92 o 
   8   4   2      219.72      238.41     48.18 o 
   9   4   2      785.15      997.06     65.59 o 
  10   4   2       12.56       29.73     20.99 o 
  11   4   2       99.86      109.52     37.52 o 
  12   4   2       10.18       14.26     23.75 o 
 -14   5   2       57.99       27.56     48.06 o 
 -12   5   2      185.49      214.43     90.99 o 
 -11   5   2      727.20      750.36     57.48 o 
 -10   5   2        4.70        6.33      5.78 o 
  -9   5   2       40.26       35.31      8.46 o 
  -8   5   2      355.73      349.28     23.90 o 
  -7   5   2      760.78      720.65     27.55 o 
  -6   5   2      233.90      256.74     17.40 o 
  -5   5   2     1094.37     1189.91     31.92 o 
  -4   5   2      684.54      747.81     26.77 o 
  -3   5   2      244.55      230.01     13.44 o 
  -2   5   2     2009.37     2084.28     45.11 o 
  -1   5   2     2798.09     2631.23     69.10 o 
   0   5   2      932.84      810.40     23.90 o 
   1   5   2       99.74      142.32     12.89 o 
   2   5   2      503.38      552.84     25.43 o 
   3   5   2     1192.51     1179.46     41.33 o 
   4   5   2     2150.82     2080.82     87.62 o 
   5   5   2      116.05      138.15     25.38 o 
   6   5   2      162.22      165.85     48.96 o 
   7   5   2      242.96      234.34     48.20 o 
   8   5   2       74.47       74.10     21.00 o 
   9   5   2       56.08       56.80     29.33 o 
  10   5   2        4.57       31.88     18.76 o 
  11   5   2       23.07       56.17     29.57 o 
  12   5   2       81.76       88.40     30.84 o 
 -15   6   2        0.08       29.83     35.18 o 
 -14   6   2       24.62       70.00     47.15 o 
 -13   6   2       16.58       59.84     64.11 o 
 -11   6   2      169.31      137.53     34.44 o 
 -10   6   2      550.71      549.85     48.88 o 
  -9   6   2      694.10      663.17     18.91 o 
  -8   6   2     2218.96     2311.87     83.18 o 
  -7   6   2       61.93       58.97      9.89 o 
  -6   6   2      113.73      122.58      9.63 o 
  -5   6   2      191.71      182.13     14.75 o 
  -4   6   2     2368.86     2279.46     39.66 o 
  -3   6   2      543.98      529.30     21.57 o 
  -2   6   2      538.61      529.37     20.67 o 
  -1   6   2     1088.77     1118.42     30.08 o 
   0   6   2      146.01      166.28      9.80 o 
   1   6   2        0.87        7.40      4.87 o 
   2   6   2      753.67      781.41     32.61 o 
   3   6   2      120.60      129.79     22.45 o 
   4   6   2     1558.21     1287.32    258.62 o 
   5   6   2      593.72      599.81     35.90 o 
   6   6   2       37.31       45.55     13.04 o 
   7   6   2       38.77       35.50     16.00 o 
   8   6   2       96.51       77.92     23.68 o 
   9   6   2       80.74       87.51     32.39 o 
  10   6   2       87.65      126.99     73.22 o 
  11   6   2       80.52       97.50     46.14 o 
 -14   7   2       25.85       41.89     42.16 o 
 -13   7   2        2.92      101.74     53.59 o 
 -12   7   2      128.87      201.75     99.92 o 
 -11   7   2      220.90      196.76     46.83 o 
 -10   7   2      106.92      112.89     32.93 o 
  -9   7   2      267.48      261.04     14.09 o 
  -8   7   2      664.21      600.51     25.78 o 
  -7   7   2      127.95      131.56      6.51 o 
  -6   7   2      166.62      174.22     15.10 o 
  -5   7   2       23.90       22.81      7.54 o 
  -4   7   2      254.06      260.38     11.73 o 
  -3   7   2      728.86      803.53     27.70 o 
  -2   7   2      298.93      340.60     24.70 o 
  -1   7   2     1397.08     1413.25     24.99 o 
   0   7   2     1239.69     1239.74     65.37 o 
   1   7   2       81.47       92.47     16.42 o 
   2   7   2      229.04      251.54     38.72 o 
   3   7   2      325.04      345.98     46.74 o 
   4   7   2      668.10      633.60     28.40 o 
   5   7   2        3.22       18.22     10.86 o 
   6   7   2      113.35      150.34     42.12 o 
   7   7   2      366.99      344.63     78.79 o 
   8   7   2       21.95       34.26     23.94 o 
   9   7   2      385.84      366.30     75.94 o 
  10   7   2      307.81      248.47     95.29 o 
  11   7   2      277.99      211.53    103.02 o 
 -14   8   2      337.25      414.47    250.98 o 
 -13   8   2      800.16     1005.93    190.05 o 
 -12   8   2       86.16       64.74     59.21 o 
 -11   8   2        0.76        4.69     18.45 o 
 -10   8   2        0.01       16.64     15.41 o 
  -9   8   2     1115.28     1035.84    119.24 o 
  -8   8   2      455.37      553.97    116.01 o 
  -7   8   2      234.38      207.29      8.95 o 
  -6   8   2      313.20      302.92     19.27 o 
  -5   8   2       82.30       88.76     15.96 o 
  -4   8   2      700.86      682.65     24.38 o 
  -3   8   2       10.57       10.11      3.94 o 
  -2   8   2      174.53      169.60     13.56 o 
  -1   8   2      283.24      289.60     17.59 o 
   0   8   2        0.03        3.67      4.00 o 
   1   8   2       43.58       39.03      8.08 o 
   2   8   2       27.51       29.93      8.74 o 
   3   8   2      864.10      820.94     31.09 o 
   4   8   2      236.01      248.85     39.25 o 
   5   8   2      381.84      414.22     46.57 o 
   6   8   2       40.14       41.53     20.96 o 
   7   8   2      449.46      432.71     60.36 o 
   8   8   2       96.53       83.36     39.02 o 
   9   8   2      380.90      315.12     98.60 o 
  10   8   2      105.43       58.03     51.59 o 
 -14   9   2       22.00       47.88     58.67 o 
 -13   9   2      150.00      122.50     79.07 o 
 -12   9   2      394.16      410.93    199.66 o 
 -11   9   2        0.01       18.93     11.58 o 
 -10   9   2      244.43      243.64     87.77 o 
  -9   9   2       12.33       19.85     20.43 o 
  -8   9   2      357.20      391.69     88.41 o 
  -7   9   2       43.91       38.07     13.77 o 
  -6   9   2       52.12       55.06     12.16 o 
  -5   9   2       15.43       14.61      5.42 o 
  -4   9   2      131.75      131.38     25.36 o 
  -3   9   2      142.17      123.69     20.40 o 
  -2   9   2      625.02      600.31     31.91 o 
  -1   9   2      180.40      203.25      9.29 o 
   0   9   2      259.69      246.20     45.58 o 
   1   9   2      423.12      369.68     22.68 o 
   2   9   2      369.28      351.57     49.81 o 
   3   9   2        0.17       17.96      9.53 o 
   4   9   2      196.33      219.43     41.83 o 
   5   9   2       48.37       54.21     14.38 o 
   6   9   2       71.29       77.36     21.33 o 
   7   9   2      239.33      439.26     73.37 o 
   8   9   2       80.25       68.66     37.27 o 
   9   9   2        7.79       54.86     45.61 o 
 -13  10   2       16.02       21.76     28.47 o 
 -12  10   2       21.88       24.75     22.85 o 
 -11  10   2       91.79       77.60     35.18 o 
 -10  10   2        9.45       37.29     19.88 o 
  -9  10   2      217.21      208.41     62.08 o 
  -8  10   2       43.34       56.76     25.70 o 
  -7  10   2       21.84       29.37     13.75 o 
  -6  10   2      328.81      313.98     20.05 o 
  -5  10   2      722.36      735.96     38.55 o 
  -4  10   2       25.86       25.75     12.20 o 
  -3  10   2       86.57      116.66     34.89 o 
  -2  10   2      230.88      214.27     21.64 o 
  -1  10   2       60.12       51.41      6.60 o 
   0  10   2      124.44      193.62     49.66 o 
   1  10   2       88.11       90.30     30.04 o 
   2  10   2       15.85        9.21     11.31 o 
   3  10   2      206.20      218.58     43.96 o 
   4  10   2      130.54      152.51     35.97 o 
   5  10   2       48.17       51.97     21.74 o 
   6  10   2      266.49      290.49     68.57 o 
   7  10   2       54.32       36.02     21.03 o 
   8  10   2      274.52      261.00    108.44 o 
 -11  11   2        9.27        4.31     20.58 o 
 -10  11   2      172.57      193.21     70.15 o 
  -9  11   2       27.32       10.10     18.76 o 
  -8  11   2      219.12      216.57     67.75 o 
  -7  11   2        0.91       23.30     14.94 o 
  -6  11   2      114.11      112.68     27.10 o 
  -5  11   2       93.57       83.95     22.69 o 
  -4  11   2      162.95      129.73     34.55 o 
  -3  11   2      382.25      356.96     28.71 o 
  -2  11   2        0.15       10.81     10.63 o 
  -1  11   2     1296.43     1185.51    295.23 o 
   0  11   2       61.50       69.41     22.58 o 
   1  11   2       72.23       37.30     20.75 o 
   2  11   2      170.00      128.38     52.64 o 
   3  11   2     1153.02     1327.58     83.53 o 
   4  11   2      153.62      165.22     55.19 o 
   5  11   2      337.01      309.76    128.62 o 
   6  11   2       18.28       62.03     31.32 o 
   7  11   2      166.73      165.77     55.52 o 
 -12  12   2        1.51       20.76     22.21 o 
 -11  12   2       17.56       -2.81     28.02 o 
 -10  12   2       34.37       37.63     23.14 o 
  -9  12   2      211.61      184.16    133.83 o 
  -8  12   2       48.90       41.74     25.34 o 
  -7  12   2       22.96       35.81     21.83 o 
  -6  12   2       57.53       47.73     24.63 o 
  -5  12   2      287.82      308.29     36.53 o 
  -4  12   2      175.69      145.52     68.91 o 
  -3  12   2      267.12      395.60     84.58 o 
  -2  12   2      214.68      245.51     59.78 o 
  -1  12   2      325.00      418.28     46.58 o 
   0  12   2      538.56      549.60    120.86 o 
   1  12   2        0.96       12.39     20.06 o 
   2  12   2       23.70       44.42     22.17 o 
   3  12   2        6.71       41.75     24.07 o 
   4  12   2       49.36       58.17     32.65 o 
   5  12   2       36.97       31.92     30.28 o 
   6  12   2      288.67      303.99    107.25 o 
 -10  13   2       31.08       47.33     19.04 o 
  -9  13   2      220.08      210.36    102.73 o 
  -8  13   2      146.78      119.51     64.74 o 
  -7  13   2       44.09       39.08     41.17 o 
  -6  13   2       52.64       62.66     25.03 o 
  -5  13   2        8.42       31.92     39.62 o 
  -4  13   2       14.52       39.97     18.05 o 
  -3  13   2       74.40       82.01     35.12 o 
  -2  13   2        0.35       10.43     33.10 o 
  -1  13   2       30.92       67.12     25.91 o 
   0  13   2      527.91      511.93     69.96 o 
   1  13   2      668.32      736.92     67.05 o 
   2  13   2      110.64       99.90     41.83 o 
   3  13   2       22.71       19.56     25.16 o 
   4  13   2       32.28       40.80     23.71 o 
   5  13   2       66.45       83.72     39.56 o 
  -9  14   2      144.12      154.33     46.15 o 
  -8  14   2       78.31       64.56     49.78 o 
  -7  14   2        0.80       34.73     31.01 o 
  -6  14   2      607.70      595.18    249.08 o 
  -4  14   2        7.59       -9.07     42.07 o 
  -3  14   2       95.39      112.44     81.70 o 
  -2  14   2      714.86      810.43     75.25 o 
  -1  14   2        0.98      -10.73     24.99 o 
   0  14   2      218.20      225.18     92.01 o 
   1  14   2        1.06       18.77     20.95 o 
   2  14   2       76.83       88.23     40.60 o 
   3  14   2      370.21      238.16     94.08 o 
  -7  15   2      421.55      343.65    254.70 o 
  -6  15   2       14.70       48.24     33.91 o 
  -5  15   2        4.43       24.12     44.79 o 
  -4  15   2       11.02       25.12     35.27 o 
  -3  15   2       60.76       55.13     34.27 o 
  -2  15   2      212.96      293.96    140.82 o 
  -1  15   2      473.86      530.74     53.20 o 
   0  15   2        3.51       11.20     11.38 o 
  -2 -15   3       48.04       45.66     30.86 o 
  -1 -15   3       70.24       58.08     40.51 o 
   0 -15   3        0.18       12.33     18.97 o 
   1 -15   3       87.71       76.97     54.88 o 
   2 -15   3        0.29        4.38     20.84 o 
   3 -15   3        4.10       31.35     22.92 o 
   4 -15   3        0.17      -13.15     46.79 o 
   5 -15   3       37.03       61.20     35.73 o 
   6 -15   3        7.94       -3.63     28.83 o 
   7 -15   3        3.05       -0.45     29.02 o 
  -4 -14   3       91.84      106.89     52.60 o 
  -3 -14   3      221.14      223.33     71.98 o 
  -2 -14   3       27.95       35.62     16.15 o 
  -1 -14   3      318.82      255.16     81.60 o 
   0 -14   3        0.79       88.58     46.98 o 
   1 -14   3        4.70       18.51     12.12 o 
   2 -14   3        0.62       31.82     15.64 o 
   3 -14   3       50.74       48.96     24.46 o 
   4 -14   3      372.58      361.76    108.16 o 
   5 -14   3      389.26      372.08     45.59 o 
   6 -14   3        6.55       17.05     28.65 o 
   7 -14   3        2.28       18.50     28.02 o 
   8 -14   3       19.94       53.77     40.17 o 
   9 -14   3      268.48      199.30    163.03 o 
  -6 -13   3       88.86       51.57     33.35 o 
  -5 -13   3       60.63       55.32     25.30 o 
  -4 -13   3       22.68       29.69     22.32 o 
  -3 -13   3      305.38      335.00     87.93 o 
  -2 -13   3       77.62       88.70     28.59 o 
  -1 -13   3       14.89        8.95     25.32 o 
   0 -13   3      100.33      148.70    112.53 o 
   1 -13   3      463.83      513.55     52.41 o 
   2 -13   3      418.02      469.32     48.40 o 
   3 -13   3      175.28      192.41    111.44 o 
   4 -13   3        0.23        4.35     14.96 o 
   5 -13   3     1174.20     1168.06     61.75 o 
   6 -13   3      299.69      351.09     37.63 o 
   7 -13   3       33.08       28.74     36.72 o 
   8 -13   3        6.16       27.84     21.22 o 
   9 -13   3       21.62       27.84     18.86 o 
  -7 -12   3       13.90       35.17     19.46 o 
  -6 -12   3       46.79       40.72     30.19 o 
  -5 -12   3      741.27      753.14     69.93 o 
  -4 -12   3       43.34       44.47     21.16 o 
  -3 -12   3       32.45       40.41     17.12 o 
  -2 -12   3       84.01       82.66     33.81 o 
  -1 -12   3      154.46      171.87     40.12 o 
   0 -12   3       28.48       58.05     24.78 o 
   1 -12   3      287.73      329.56     87.21 o 
   2 -12   3      157.99      118.78     56.76 o 
   3 -12   3      182.91      171.44     48.94 o 
   4 -12   3        2.73        4.10     15.82 o 
   5 -12   3      156.85      123.95     35.40 o 
   6 -12   3      506.22      469.15     30.07 o 
   7 -12   3        3.23        4.32     12.43 o 
   8 -12   3      268.50      261.21     67.43 o 
   9 -12   3       47.78       35.34     21.62 o 
  10 -12   3       40.00       30.56     19.59 o 
  11 -12   3       32.59       47.60     49.96 o 
  -8 -11   3       27.70       46.30     24.92 o 
  -7 -11   3      149.64       99.86     54.12 o 
  -6 -11   3      226.88      212.17     80.38 o 
  -5 -11   3      187.38      174.72     62.02 o 
  -4 -11   3      107.40      127.12     44.11 o 
  -3 -11   3       33.79       25.70     16.82 o 
  -2 -11   3      150.59      165.87     44.47 o 
  -1 -11   3      433.76      461.74    114.67 o 
   0 -11   3       39.93       82.54     28.94 o 
   1 -11   3       51.23       46.70     25.93 o 
   2 -11   3       53.15       35.34     19.24 o 
   3 -11   3     2159.31     2098.74     90.58 o 
   4 -11   3        5.96       16.03     10.44 o 
   5 -11   3       53.56       45.90     13.68 o 
   6 -11   3      101.88       75.84     23.63 o 
   7 -11   3      127.29      136.74     37.15 o 
   8 -11   3      269.10      206.96     58.65 o 
   9 -11   3       14.40       30.43     18.79 o 
  10 -11   3      354.98      412.20    218.34 o 
  11 -11   3       25.39       49.96     44.43 o 
  12 -11   3      470.90      633.99     72.27 o 
 -10 -10   3        2.73       15.41     39.81 o 
  -9 -10   3        3.79        7.62     12.60 o 
  -8 -10   3        0.00       22.25     21.65 o 
  -7 -10   3      118.09       94.96     31.02 o 
  -6 -10   3      419.23      367.76     95.43 o 
  -5 -10   3      206.30      193.61     62.44 o 
  -4 -10   3      139.42      166.33     41.31 o 
  -3 -10   3       31.21       16.78     21.78 o 
  -2 -10   3      205.44      241.30     61.50 o 
  -1 -10   3      903.59      828.58     50.43 o 
   0 -10   3     1713.57     1791.72     84.05 o 
   1 -10   3      523.21      516.77     51.55 o 
   2 -10   3      288.53      251.53     32.21 o 
   3 -10   3      209.14      194.61     12.92 o 
   4 -10   3      144.50      155.45     17.53 o 
   5 -10   3      596.91      557.75     44.10 o 
   6 -10   3      589.12      562.85     33.66 o 
   7 -10   3      284.68      261.48     58.52 o 
   8 -10   3      637.74      744.24     32.81 o 
   9 -10   3      108.43      177.02     45.34 o 
  10 -10   3       10.38       15.96     44.34 o 
  11 -10   3        0.21       25.93     21.40 o 
  12 -10   3      356.63      496.71    145.08 o 
 -10  -9   3      251.73      209.79     92.13 o 
  -9  -9   3      265.58      290.09    101.97 o 
  -8  -9   3      190.45      185.24     68.97 o 
  -7  -9   3       28.34       33.65     19.60 o 
  -6  -9   3        0.58       15.16     11.18 o 
  -5  -9   3     2743.95     2718.98    113.87 o 
  -4  -9   3       18.51       22.11      7.36 o 
  -3  -9   3      344.84      382.48     90.78 o 
  -2  -9   3      189.44      245.06     62.63 o 
  -1  -9   3       65.20       85.34     23.04 o 
   0  -9   3      201.95      292.90     80.10 o 
   1  -9   3     1100.66     1123.52     55.28 o 
   2  -9   3       32.14       27.20      7.13 o 
   3  -9   3     2417.45     2405.86     86.66 o 
   4  -9   3        3.85       13.46      5.61 o 
   5  -9   3      169.79      176.10     34.78 o 
   6  -9   3       69.50       73.07     16.94 o 
   7  -9   3      412.37      389.51     35.85 o 
   8  -9   3        7.86       13.45     12.34 o 
   9  -9   3       13.21       34.37     11.89 o 
  10  -9   3       33.95       57.47     27.87 o 
  11  -9   3       86.46       96.20     77.80 o 
  12  -9   3      218.96      317.18     84.60 o 
  13  -9   3       38.10       45.88     30.65 o 
 -11  -8   3        1.69       16.08     14.64 o 
 -10  -8   3      257.11      180.82     69.58 o 
  -9  -8   3        7.52       22.54     13.44 o 
  -8  -8   3        0.57       14.29     10.87 o 
  -7  -8   3       74.59      102.02     27.37 o 
  -6  -8   3        3.76       11.69     10.95 o 
  -5  -8   3      356.74      313.05     36.47 o 
  -4  -8   3      709.36      554.21     49.11 o 
  -3  -8   3      417.52      414.04     28.89 o 
  -2  -8   3      641.76      616.85     52.77 o 
  -1  -8   3      729.84      690.13     52.81 o 
   0  -8   3     1085.13     1114.85     87.73 o 
   1  -8   3      115.39      111.88      8.11 o 
   2  -8   3        3.27       10.00      5.57 o 
   3  -8   3        0.45        5.89      4.55 o 
   4  -8   3      223.51      233.81     42.24 o 
   5  -8   3       20.91       23.46     11.11 o 
   6  -8   3     1227.79     1278.43     60.95 o 
   7  -8   3      219.68      309.43     77.59 o 
   8  -8   3      462.80      508.19     45.46 o 
   9  -8   3      266.08      287.89     49.07 o 
  10  -8   3       14.22       29.16     18.05 o 
  11  -8   3       64.14       56.93     34.32 o 
  12  -8   3      311.66      293.78    162.85 o 
  13  -8   3       63.51       62.11     43.70 o 
 -12  -7   3       58.18       47.84     20.26 o 
 -11  -7   3       97.77       63.46     23.22 o 
 -10  -7   3       95.64       84.87     33.48 o 
  -9  -7   3      665.29      654.73     40.69 o 
  -8  -7   3       35.80       30.99     16.60 o 
  -7  -7   3       32.82       43.35     14.70 o 
  -6  -7   3      209.96      194.01     43.17 o 
  -5  -7   3      201.51      211.99     32.13 o 
  -4  -7   3       30.38       32.30      9.87 o 
  -3  -7   3      246.56      240.19     26.44 o 
  -2  -7   3      276.76      242.70     27.58 o 
  -1  -7   3      806.53      763.33     47.86 o 
   0  -7   3      111.43       97.09     20.73 o 
   1  -7   3      619.79      621.39     29.84 o 
   2  -7   3       71.79       64.70     11.33 o 
   3  -7   3     2716.43     2597.74     60.43 o 
   4  -7   3      194.88       93.40     52.19 o 
   5  -7   3        7.55        5.19      6.55 o 
   6  -7   3        4.76        6.94     11.53 o 
   7  -7   3       10.00       17.03      6.80 o 
   8  -7   3      430.89      490.59    182.05 o 
   9  -7   3       10.66      649.85    202.28 o 
  10  -7   3      148.43      195.28     55.91 o 
  11  -7   3       93.65      163.29     73.85 o 
  12  -7   3       43.71       86.74     30.07 o 
  13  -7   3       18.60       59.57     38.72 o 
 -12  -6   3      187.44      181.31     65.56 o 
 -11  -6   3       39.62       31.86     15.79 o 
 -10  -6   3     1061.38     1097.13    108.12 o 
  -9  -6   3      499.36      500.66     35.65 o 
  -8  -6   3     1316.03     1276.77     64.22 o 
  -7  -6   3       43.59       52.56     16.32 o 
  -6  -6   3     1721.99     1641.99     76.05 o 
  -5  -6   3     1437.49     1368.51     42.95 o 
  -4  -6   3       33.01       37.43      7.43 o 
  -3  -6   3       26.28       23.84      8.31 o 
  -2  -6   3     3966.67     3925.45     88.17 o 
  -1  -6   3      256.85      341.28     10.50 o 
   0  -6   3       29.05       28.97      6.08 o 
   1  -6   3      452.59      424.47     12.36 o 
   2  -6   3      119.65      113.18     15.20 o 
   3  -6   3       38.25       41.54      7.78 o 
   4  -6   3        6.55       11.27      4.12 o 
   5  -6   3      111.60       98.81     20.20 o 
   6  -6   3      246.78      209.11     20.63 o 
   7  -6   3     1157.34     1278.15     52.04 o 
   8  -6   3     1845.69     1740.74    198.72 o 
   9  -6   3      290.37     1033.35     81.39 o 
  10  -6   3        3.35       18.37     18.01 o 
  11  -6   3       81.17       92.64     44.90 o 
  12  -6   3       33.00       47.77     18.30 o 
  13  -6   3       36.64       33.19     31.60 o 
  14  -6   3       36.92       60.57     56.49 o 
 -13  -5   3      118.36      123.59     60.20 o 
 -12  -5   3       42.34       43.43     36.37 o 
 -11  -5   3       67.04       68.25     21.72 o 
 -10  -5   3      258.46      296.10     79.44 o 
  -9  -5   3      979.61      950.67     59.02 o 
  -8  -5   3      225.02      242.57     51.55 o 
  -7  -5   3       35.20       35.31     15.88 o 
  -6  -5   3     3241.91     3175.31     92.01 o 
  -5  -5   3     3696.49     3296.23     91.66 o 
  -4  -5   3      112.19      159.90     37.03 o 
  -3  -5   3      678.41      601.97     26.15 o 
  -2  -5   3      586.43      586.04     24.62 o 
  -1  -5   3      317.68      308.00     27.47 o 
   0  -5   3      207.10      194.95      8.99 o 
   1  -5   3     3285.45     3062.65     40.59 o 
   2  -5   3     2300.08     2190.27     31.67 o 
   3  -5   3      243.03      201.66     12.70 o 
   4  -5   3      261.52      252.19     16.07 o 
   5  -5   3     4868.46     5101.64    173.69 o 
   6  -5   3       32.47       28.18      8.46 o 
   7  -5   3      130.65      156.94     29.00 o 
   8  -5   3      443.24      392.34     36.01 o 
   9  -5   3       56.82       84.60     33.91 o 
  10  -5   3      376.24      387.28    111.98 o 
  11  -5   3        2.37       30.05     20.84 o 
  12  -5   3       34.72       34.41     33.09 o 
  13  -5   3       42.59       37.53     25.55 o 
  14  -5   3        0.18       49.33     38.90 o 
 -13  -4   3       55.39       40.04     29.20 o 
 -12  -4   3        1.27        9.78     17.82 o 
 -11  -4   3        7.05        4.10     12.23 o 
 -10  -4   3      228.54      269.99     59.92 o 
  -9  -4   3       65.08       97.45     27.91 o 
  -8  -4   3       65.63       54.34     22.91 o 
  -7  -4   3       79.38       83.83     20.67 o 
  -6  -4   3       53.98       54.56     14.21 o 
  -5  -4   3      197.84      198.96     32.65 o 
  -4  -4   3      484.15      418.09     34.97 o 
  -3  -4   3      768.20      810.35     81.66 o 
  -2  -4   3     8640.98    12420.82    340.76 o 
  -1  -4   3     1928.05     2135.88    145.46 o 
   0  -4   3      193.74      170.60      8.29 o 
   1  -4   3     2552.48     2421.70     43.82 o 
   2  -4   3      239.66      206.84      8.39 o 
   3  -4   3      939.85      930.21     23.14 o 
   4  -4   3     1962.92     1984.02     49.72 o 
   5  -4   3     2205.82     2314.72     44.91 o 
   6  -4   3       49.15       36.68      8.52 o 
   7  -4   3       44.13       38.13      7.65 o 
   8  -4   3     1032.38     1093.05    205.56 o 
   9  -4   3     4524.99     4919.78    218.63 o 
  10  -4   3        0.08       21.34     25.11 o 
  11  -4   3      127.40      146.11     45.67 o 
  12  -4   3       91.93       82.53     47.73 o 
  13  -4   3       16.27       41.90     31.90 o 
  14  -4   3       51.80       38.73     27.79 o 
 -14  -3   3        0.78        8.46     17.58 o 
 -13  -3   3       39.75       30.80     18.85 o 
 -12  -3   3      261.31      234.84    126.13 o 
 -11  -3   3      322.52      290.68     67.06 o 
 -10  -3   3       13.80       20.66     15.22 o 
  -9  -3   3        0.10       11.11      8.31 o 
  -8  -3   3      149.11      153.99     32.03 o 
  -7  -3   3      222.05      235.41     47.37 o 
  -6  -3   3      336.79      286.96     46.34 o 
  -5  -3   3      241.60      264.42     37.04 o 
  -4  -3   3        0.01        9.83      6.55 o 
  -3  -3   3        1.91        7.27      5.37 o 
  -2  -3   3    10790.07    16102.10    115.42 o 
  -1  -3   3     4899.69     6957.35     95.46 o 
   0  -3   3     2414.85     2214.24    103.92 o 
   1  -3   3      308.84      297.63      9.93 o 
   2  -3   3     5054.69     4536.81     67.97 o 
   3  -3   3      461.45      413.85     12.86 o 
   4  -3   3     1263.47     1232.82     29.13 o 
   5  -3   3      160.22      161.06     11.82 o 
   6  -3   3       92.03       99.61     25.30 o 
   7  -3   3     1129.91     1141.89     56.44 o 
   8  -3   3        2.08       44.35     16.59 o 
   9  -3   3      862.86      912.35     54.53 o 
  10  -3   3      124.06      170.90     47.44 o 
  11  -3   3        0.62       14.68     13.93 o 
  12  -3   3       36.81       43.30     26.69 o 
  13  -3   3      271.19      252.10     73.91 o 
  14  -3   3        5.55        9.77     14.25 o 
 -14  -2   3      182.13      175.43     79.28 o 
 -13  -2   3      101.34      109.03     31.41 o 
 -12  -2   3      243.98      254.42     64.64 o 
 -11  -2   3       49.26       64.33     17.55 o 
 -10  -2   3      112.52      105.71     22.17 o 
  -9  -2   3      658.31      653.70     32.69 o 
  -8  -2   3      734.23      785.70     40.09 o 
  -7  -2   3      254.69      258.93     43.85 o 
  -6  -2   3      118.42      100.67     17.60 o 
  -5  -2   3      699.34      634.61     22.66 o 
  -4  -2   3     1704.32     1666.07     39.78 o 
  -3  -2   3     9616.46    13427.38    247.65 o 
  -2  -2   3    53305.79    89692.24    685.85 o 
  -1  -2   3     4016.88     5233.70    345.95 o 
   0  -2   3     2012.17     1835.79     96.42 o 
   1  -2   3     1585.63     1388.54     36.61 o 
   2  -2   3      424.91      380.23     11.62 o 
   3  -2   3      646.14      569.93     14.12 o 
   4  -2   3     1605.33     1710.12     38.46 o 
   5  -2   3      113.75       91.79     24.55 o 
   6  -2   3     2719.10     2852.35     99.79 o 
   7  -2   3       17.63       31.17     11.51 o 
   8  -2   3      838.62      934.51     66.24 o 
   9  -2   3      104.41      217.11     62.42 o 
  10  -2   3      532.40      652.62     45.51 o 
  11  -2   3        3.15        1.94     21.32 o 
  12  -2   3        0.86       -5.89     26.64 o 
  13  -2   3       49.65       65.35     37.57 o 
  14  -2   3       65.01       70.06     45.84 o 
 -14  -1   3       16.08       43.44     40.58 o 
 -13  -1   3        0.01       21.23     13.54 o 
 -12  -1   3       58.34       71.58     25.81 o 
 -11  -1   3      504.64      527.82     36.03 o 
 -10  -1   3      574.43      567.53     34.24 o 
  -9  -1   3      634.52      585.04     29.72 o 
  -8  -1   3       82.68       91.04     21.44 o 
  -7  -1   3      177.09      154.98     26.92 o 
  -6  -1   3     3665.87     3535.89     70.27 o 
  -5  -1   3      767.73      803.26     24.53 o 
  -4  -1   3     7067.96     7465.68    102.26 o 
  -3  -1   3      134.29      153.90     15.28 o 
  -2  -1   3    20522.73    29269.90   1387.01 o 
  -1  -1   3     1258.68     1595.22    110.22 o 
   0  -1   3    10519.84    10143.21    191.93 o 
   1  -1   3       65.58       64.37     11.09 o 
   2  -1   3      305.14      275.62      9.68 o 
   3  -1   3     2313.21     2249.73     40.85 o 
   4  -1   3      230.84      252.58     25.62 o 
   5  -1   3     1695.86     1665.09     76.91 o 
   6  -1   3       85.47       85.18     18.90 o 
   7  -1   3      310.57      340.45     75.62 o 
   8  -1   3      299.58      328.92     90.50 o 
   9  -1   3     1381.75     1362.99     74.59 o 
  10  -1   3     1141.76     1203.91     84.72 o 
  11  -1   3       17.81       28.02     13.80 o 
  12  -1   3       97.65       89.54     35.36 o 
  13  -1   3      350.85      449.53     52.17 o 
  14  -1   3      202.69      162.34     66.01 o 
 -15   0   3        6.68       33.09     27.34 o 
 -14   0   3      170.83      112.89    107.63 o 
 -13   0   3        5.01       11.19     18.63 o 
 -12   0   3        7.96       31.26      9.16 o 
 -11   0   3      781.57      768.09     32.60 o 
 -10   0   3        6.67        6.35      8.27 o 
  -9   0   3      217.06      210.52     41.83 o 
  -8   0   3      855.69      917.11     43.17 o 
  -7   0   3     4243.09     4149.43    108.68 o 
  -6   0   3      406.87      390.83     15.94 o 
  -5   0   3      425.03      420.38     13.61 o 
  -4   0   3     4075.51     4151.98     97.01 o 
  -3   0   3    23651.05    27744.39    379.43 o 
  -2   0   3     4460.80     5123.97     58.49 o 
  -1   0   3     8707.03     9316.46    111.90 o 
   0   0   3     1797.31     1622.08     39.01 o 
   1   0   3      585.50      492.78     14.31 o 
   2   0   3      176.84      181.72      9.27 o 
   3   0   3       46.08       83.21     12.11 o 
   4   0   3      512.28      516.77     11.70 o 
   5   0   3      136.68      127.32     13.17 o 
   6   0   3      132.18      151.32     41.69 o 
   7   0   3      818.92      900.75     68.72 o 
   8   0   3     1406.42     1289.78     80.60 o 
   9   0   3      832.45      821.57     68.86 o 
  10   0   3      275.73      332.99     88.22 o 
  11   0   3      133.31      185.67     61.29 o 
  12   0   3      125.20      113.61     61.34 o 
  13   0   3      119.92      122.84     51.02 o 
 -15   1   3        2.54       20.81     15.68 o 
 -14   1   3        4.90       10.31     14.18 o 
 -13   1   3      698.63      646.17     60.34 o 
 -12   1   3      257.18      345.57     80.19 o 
 -11   1   3        2.33        0.71      8.81 o 
 -10   1   3      249.12      217.97     43.92 o 
  -9   1   3      303.52      339.71     33.51 o 
  -8   1   3       12.47        8.11      6.41 o 
  -7   1   3      233.32      222.93     18.45 o 
  -6   1   3     3473.81     3517.17     60.18 o 
  -5   1   3      808.25      835.70     22.07 o 
  -4   1   3      222.67      240.40     14.79 o 
  -3   1   3      652.94      609.13     18.90 o 
  -2   1   3     3107.54     3322.26     56.88 o 
  -1   1   3      305.16      287.99     12.15 o 
   0   1   3      105.00      123.59     11.11 o 
   1   1   3     3221.06     3050.95     34.96 o 
   2   1   3     2220.01     1992.52     37.48 o 
   3   1   3       12.03       10.41      3.28 o 
   4   1   3      108.70      115.24     11.35 o 
   5   1   3        4.31        1.38      3.66 o 
   6   1   3      529.98      560.46     26.62 o 
   7   1   3      629.12      651.82     25.76 o 
   8   1   3      107.14      113.98     17.88 o 
   9   1   3        3.29        5.66     25.69 o 
  10   1   3      340.95      433.19    101.60 o 
  11   1   3       15.95       24.88     23.27 o 
  12   1   3       33.27       42.14     26.36 o 
  13   1   3      161.95      129.13     77.16 o 
 -15   2   3       39.64       74.71     42.62 o 
 -14   2   3      112.98      104.62     69.18 o 
 -13   2   3     1361.99     1581.70     79.88 o 
 -12   2   3      357.52      379.49    119.24 o 
 -11   2   3       12.89       13.97     10.33 o 
 -10   2   3      229.41     1048.10    478.35 o 
  -9   2   3      513.69      510.16     26.41 o 
  -8   2   3      123.84      103.00     17.93 o 
  -7   2   3     2529.80     2699.76     56.10 o 
  -6   2   3        4.33       11.20      5.78 o 
  -5   2   3     3170.03     3303.17     51.22 o 
  -4   2   3      642.08      570.63     11.74 o 
  -3   2   3      232.58      227.96      6.10 o 
  -2   2   3     1992.34     1920.68     48.25 o 
  -1   2   3    15566.39    15160.75    319.31 o 
   0   2   3    66387.54    68490.86    709.25 o 
   1   2   3    24187.17    23094.13    303.34 o 
   2   2   3      447.10      454.01     13.56 o 
   3   2   3      330.02      332.71     16.80 o 
   4   2   3     1054.54     1048.13     34.34 o 
   5   2   3     1306.70     1231.87     42.84 o 
   6   2   3       13.34       15.45      9.69 o 
   7   2   3     1511.80     1509.23     44.89 o 
   8   2   3      127.72      123.34     29.76 o 
   9   2   3      284.70      561.77    182.98 o 
  10   2   3      106.28      105.82     68.82 o 
  11   2   3        0.60       17.49     27.93 o 
  12   2   3      103.58      122.00     37.03 o 
  13   2   3       13.37       24.45     27.92 o 
 -15   3   3       61.10      107.63     46.24 o 
 -14   3   3        2.02      161.13    101.37 o 
 -13   3   3        0.45      100.64     46.88 o 
 -12   3   3       92.22      162.12     54.86 o 
 -11   3   3        2.15       23.87     24.37 o 
 -10   3   3     1111.11     1271.16     81.82 o 
  -9   3   3       11.65       13.75      7.69 o 
  -8   3   3      399.45      395.40     13.61 o 
  -7   3   3      759.32      718.86     24.06 o 
  -6   3   3      386.78      347.09     12.06 o 
  -5   3   3       62.28       52.45      6.70 o 
  -4   3   3       28.40       42.90     10.07 o 
  -3   3   3     1457.88     1406.56     35.78 o 
  -2   3   3      239.63      227.86      9.58 o 
  -1   3   3     9798.43     9456.56    128.72 o 
   0   3   3    20435.09    19556.87    242.33 o 
   1   3   3       51.42       54.87     10.51 o 
   2   3   3       42.89       59.97      8.95 o 
   3   3   3       16.35       23.50      6.05 o 
   4   3   3     2827.01     2751.56     88.07 o 
   5   3   3       84.18       99.31     17.82 o 
   6   3   3      287.79      283.61     42.67 o 
   7   3   3      245.93      234.26     62.06 o 
   8   3   3       14.73       13.16      6.93 o 
   9   3   3      285.54      226.84     64.12 o 
  10   3   3       60.73       93.82     37.83 o 
  11   3   3       50.13       69.60     28.98 o 
  12   3   3      214.79      158.87     76.31 o 
  13   3   3       77.00       68.49     43.79 o 
 -15   4   3      285.73      333.50    137.28 o 
 -14   4   3        5.76       28.11     21.22 o 
 -13   4   3     1055.49     1226.54    160.95 o 
 -12   4   3      336.15      314.71     29.28 o 
 -11   4   3      328.29      376.48     32.95 o 
 -10   4   3       22.98       21.32      8.02 o 
  -9   4   3       12.76        3.96      8.74 o 
  -8   4   3       28.65       24.89      7.72 o 
  -7   4   3       39.99       49.30      9.22 o 
  -6   4   3      565.81      553.06     17.92 o 
  -5   4   3       13.98       19.47      7.04 o 
  -4   4   3      673.80      603.22     23.48 o 
  -3   4   3      596.31      545.70     18.45 o 
  -2   4   3     4726.11     4510.51     98.12 o 
  -1   4   3        8.48       12.44      5.19 o 
   0   4   3     3529.76     3274.81     43.32 o 
   1   4   3        0.20        2.47      4.03 o 
   2   4   3     4055.23     3966.85     88.79 o 
   3   4   3      573.75      545.49     23.61 o 
   4   4   3      919.31      940.18     46.46 o 
   5   4   3        0.41        8.89      7.41 o 
   6   4   3       23.13       20.28     10.29 o 
   7   4   3      768.07      795.57     44.43 o 
   8   4   3      614.27      604.61     38.79 o 
   9   4   3        0.56       35.70     19.07 o 
  10   4   3      113.45      144.38     53.65 o 
  11   4   3       75.45       52.20     34.10 o 
  12   4   3       72.38       28.99     19.36 o 
 -15   5   3       17.91       23.76     32.82 o 
 -14   5   3       20.15        5.80     26.75 o 
 -12   5   3      525.23      511.16     68.10 o 
 -11   5   3      370.71      336.47     32.61 o 
 -10   5   3      305.77      315.17     34.11 o 
  -9   5   3      155.38      148.78     18.62 o 
  -8   5   3       44.27       34.81     11.26 o 
  -7   5   3      465.93      473.41     39.81 o 
  -6   5   3       42.17       73.35     23.56 o 
  -5   5   3      750.23      828.97     52.08 o 
  -4   5   3     2978.37     3290.02     73.07 o 
  -3   5   3     1139.30     1265.35     35.05 o 
  -2   5   3     2126.02     2135.43     34.20 o 
  -1   5   3      871.56      850.26     24.12 o 
   0   5   3      161.90      134.38     10.07 o 
   1   5   3     2483.22     2516.96     49.41 o 
   2   5   3       69.12       83.40     12.93 o 
   3   5   3     2414.29     2442.34     55.92 o 
   4   5   3      373.81      386.95     58.13 o 
   5   5   3       51.96       60.07     14.34 o 
   6   5   3        0.27       11.53      7.60 o 
   7   5   3        0.02       17.31     10.41 o 
   8   5   3      526.31      479.50     96.09 o 
   9   5   3       49.92       38.02     16.17 o 
  10   5   3        7.66       19.04     19.21 o 
  11   5   3        3.96       18.50     24.04 o 
  12   5   3      218.23      147.85     83.31 o 
 -15   6   3        0.43      121.50    114.16 o 
 -14   6   3        2.45       47.42     38.54 o 
 -13   6   3      452.38      552.11    151.24 o 
 -12   6   3     1108.64     1215.39    165.93 o 
 -11   6   3       21.71       10.75     26.28 o 
 -10   6   3     3265.56     3359.25    140.47 o 
  -9   6   3      581.31      617.37     17.32 o 
  -8   6   3      286.65      313.59     56.35 o 
  -7   6   3       41.61       46.78     17.18 o 
  -6   6   3      168.06      241.51     47.42 o 
  -5   6   3     2858.89     2904.81    144.44 o 
  -4   6   3     1408.35     1428.45     24.05 o 
  -3   6   3      425.75      456.96     15.44 o 
  -2   6   3       53.23       55.15      9.18 o 
  -1   6   3     3014.05     2810.17     49.00 o 
   0   6   3      412.01      389.85     16.98 o 
   1   6   3      161.71      175.00     26.87 o 
   2   6   3     1379.48     1466.09     43.35 o 
   3   6   3        6.28        9.58      4.74 o 
   4   6   3      178.12      215.04     39.09 o 
   5   6   3        5.44       14.60      9.48 o 
   6   6   3      334.27      344.44     53.31 o 
   7   6   3        1.90      -24.39     37.36 o 
   8   6   3      176.94      168.37     36.14 o 
   9   6   3       45.37       65.04     18.16 o 
  10   6   3      191.35      165.94     85.70 o 
  11   6   3        8.03       12.40     30.39 o 
 -14   7   3       11.65       74.17     55.67 o 
 -13   7   3       35.97       46.88     25.93 o 
 -12   7   3       26.59       47.97     17.00 o 
 -11   7   3      186.73      210.21     62.06 o 
 -10   7   3      107.49      154.82     29.17 o 
  -9   7   3       45.25       67.61     26.58 o 
  -8   7   3     1961.22     1929.74     87.42 o 
  -7   7   3      892.42      890.51     63.74 o 
  -6   7   3      342.87      353.35     71.61 o 
  -5   7   3       36.77       32.49      7.41 o 
  -4   7   3      124.66      119.89     15.00 o 
  -3   7   3       38.78       53.08      9.58 o 
  -2   7   3      110.07      101.86     16.48 o 
  -1   7   3       93.62       88.75     18.34 o 
   0   7   3      147.62      157.95     28.86 o 
   1   7   3      264.26      280.17     39.32 o 
   2   7   3      350.42      331.56     39.71 o 
   3   7   3     1454.06     1479.59     55.62 o 
   4   7   3       23.33       33.74     10.81 o 
   5   7   3      203.49      246.19     35.23 o 
   6   7   3      804.56      740.75     37.66 o 
   7   7   3       31.78       33.42     20.66 o 
   8   7   3      392.14      334.58     80.25 o 
   9   7   3      381.35      270.40     81.96 o 
  10   7   3      137.03      121.06     55.43 o 
 -14   8   3       17.64       40.80     40.26 o 
 -13   8   3       44.87       79.34     45.16 o 
 -12   8   3       44.68       40.67     19.75 o 
 -11   8   3        2.74       13.52     12.57 o 
 -10   8   3        2.60       20.94     16.58 o 
  -9   8   3       47.17       75.05     31.06 o 
  -8   8   3     1081.34     1111.75     52.98 o 
  -7   8   3     1088.08     1116.35     75.39 o 
  -6   8   3       33.55       40.49     15.43 o 
  -5   8   3       44.90       33.80      8.23 o 
  -4   8   3      217.05      222.02     24.36 o 
  -3   8   3     3093.40     3063.67     95.73 o 
  -2   8   3        1.88        5.61      4.56 o 
  -1   8   3      282.10      304.50     24.98 o 
   0   8   3      330.31      336.70     23.31 o 
   1   8   3      110.45      120.91     21.08 o 
   2   8   3       20.05       27.68      6.56 o 
   3   8   3        0.01       10.89      5.97 o 
   4   8   3      242.19      257.98     45.97 o 
   5   8   3      125.48      140.49     34.19 o 
   6   8   3       89.23       76.89     22.65 o 
   7   8   3        3.45       37.57     15.25 o 
   8   8   3       67.07       35.87     15.90 o 
   9   8   3        7.11        7.02     11.95 o 
  10   8   3      209.57      241.10    116.52 o 
 -14   9   3       56.15       47.78     52.86 o 
 -13   9   3       14.15       22.21     22.85 o 
 -12   9   3      212.68      213.90    144.53 o 
 -11   9   3      110.22       95.94     35.70 o 
 -10   9   3       65.48       68.37     31.46 o 
  -9   9   3      511.36      445.41    111.09 o 
  -8   9   3      370.67      323.29     89.35 o 
  -7   9   3      514.54      516.34    114.94 o 
  -6   9   3      529.51      474.17     42.06 o 
  -5   9   3     1110.96     1120.44     34.81 o 
  -4   9   3     1182.51     1148.44     41.63 o 
  -3   9   3      623.08      585.89     22.87 o 
  -2   9   3      268.94      261.74     14.48 o 
  -1   9   3       70.11       68.41     16.78 o 
   0   9   3       20.68       24.59      7.23 o 
   1   9   3      183.12      176.21     27.18 o 
   2   9   3     1906.77     1885.55    110.11 o 
   3   9   3       87.20       82.88     20.58 o 
   4   9   3       20.39       16.97     10.30 o 
   5   9   3        7.16       11.97      8.18 o 
   6   9   3       29.64       29.30     14.81 o 
   7   9   3        5.20       35.84     21.79 o 
   8   9   3      247.74      187.07     98.32 o 
   9   9   3       37.53       47.15     30.65 o 
 -13  10   3      130.80       98.56     62.29 o 
 -12  10   3        8.57       -1.09     33.82 o 
 -11  10   3      302.08      306.58    102.16 o 
 -10  10   3       29.44       23.61     11.60 o 
  -9  10   3        0.03        2.90     17.86 o 
  -8  10   3      556.67      459.82     93.14 o 
  -7  10   3       59.06       77.16     34.32 o 
  -6  10   3      107.57      102.60     14.72 o 
  -5  10   3      499.46      540.10     40.91 o 
  -4  10   3      159.19      238.04     52.25 o 
  -3  10   3        1.55        7.27      5.51 o 
  -2  10   3       17.81       16.96      4.93 o 
  -1  10   3       16.84       25.13      7.49 o 
   0  10   3       25.21       23.51     10.24 o 
   1  10   3      259.49      224.20     52.67 o 
   2  10   3       14.93       30.08     25.29 o 
   3  10   3       29.53       67.91     24.08 o 
   4  10   3       15.40       22.04     12.19 o 
   5  10   3        0.24       -5.92     25.65 o 
   6  10   3      227.81      205.43     69.12 o 
   7  10   3      275.31      236.33     69.34 o 
   8  10   3      204.21      184.04     95.90 o 
 -12  11   3       20.94       -3.90     26.30 o 
 -11  11   3        0.11       16.38     14.29 o 
 -10  11   3      379.50      282.16    142.95 o 
  -9  11   3      214.76      214.10     69.22 o 
  -8  11   3      146.97      125.61     50.23 o 
  -7  11   3      350.93      396.01     42.58 o 
  -6  11   3      469.10      471.41     71.06 o 
  -5  11   3      437.75      367.38     38.73 o 
  -4  11   3      187.08      198.91     33.71 o 
  -3  11   3      131.38      141.97     36.45 o 
  -2  11   3      238.79      234.07     61.01 o 
  -1  11   3      709.56      674.81     39.85 o 
   0  11   3      178.98      185.36     45.94 o 
   1  11   3       98.35      125.28     39.53 o 
   2  11   3     1210.74     1404.07    116.73 o 
   3  11   3       90.19       86.19     25.19 o 
   4  11   3      562.21      604.40     64.82 o 
   5  11   3       54.63      105.34     38.47 o 
   6  11   3      224.71      245.36    175.36 o 
   7  11   3       77.65       50.59     34.55 o 
 -12  12   3       50.93       47.78     57.49 o 
 -11  12   3      166.56      122.78     79.30 o 
 -10  12   3      149.92       85.09     46.99 o 
  -9  12   3       30.10       32.99     18.93 o 
  -8  12   3       93.40      108.46     44.59 o 
  -7  12   3      183.08      137.18     64.50 o 
  -6  12   3       48.12       75.80     24.71 o 
  -5  12   3      185.51      177.54     73.54 o 
  -4  12   3       85.54      207.41     55.10 o 
  -3  12   3        2.96       23.18     42.25 o 
  -2  12   3      158.88      176.79     53.55 o 
  -1  12   3       74.92      107.31     34.43 o 
   0  12   3      620.19      665.83     53.74 o 
   1  12   3       34.97       36.02     29.92 o 
   2  12   3      756.30      822.44     78.37 o 
   3  12   3       62.88       44.90     19.01 o 
   4  12   3       70.36       40.76     20.70 o 
   5  12   3       35.96       52.80     45.47 o 
   6  12   3       17.45       24.19     20.40 o 
 -10  13   3       29.03       54.86     71.00 o 
  -9  13   3       38.74       57.67     58.94 o 
  -8  13   3      517.11      419.00    204.47 o 
  -7  13   3       93.22       56.76     32.64 o 
  -6  13   3      116.27      109.44     50.78 o 
  -5  13   3       12.45       56.04     36.54 o 
  -4  13   3        3.13       40.62     37.63 o 
  -3  13   3       81.47      122.89     42.52 o 
  -2  13   3        0.29        8.62     18.88 o 
  -1  13   3        3.30       14.30     13.70 o 
   0  13   3       75.31      106.97     35.19 o 
   1  13   3      190.12      181.35     72.16 o 
   2  13   3        8.55       21.39     12.46 o 
   3  13   3      105.76      139.75     69.43 o 
   4  13   3        0.38       27.71     20.63 o 
  -9  14   3        3.12        8.52     18.86 o 
  -8  14   3        0.01       41.80     33.73 o 
  -7  14   3       68.67       67.73     36.63 o 
  -6  14   3       59.05       73.99     26.84 o 
  -5  14   3       88.01      185.25     66.55 o 
  -4  14   3        4.78       -4.72     40.80 o 
  -3  14   3      240.59      219.43    103.73 o 
  -2  14   3       13.16       27.01     15.84 o 
  -1  14   3       15.73       22.13     16.80 o 
   0  14   3       24.30       30.49     28.68 o 
   1  14   3        3.74       24.89     20.45 o 
   2  14   3       31.04        7.89     24.84 o 
  -6  15   3       60.97       92.12     56.85 o 
  -5  15   3       16.28       -8.70     39.44 o 
  -4  15   3       39.32       39.99     47.33 o 
  -3  15   3        2.97       51.23     69.55 o 
  -2  15   3       91.26      106.99     45.25 o 
  -1  15   3        0.07       17.14     26.75 o 
  -2 -15   4        6.38       34.53     26.36 o 
  -1 -15   4        0.20        8.87     21.35 o 
   0 -15   4        0.10       21.08     13.04 o 
   1 -15   4        2.51       55.43     34.12 o 
   2 -15   4       17.32       47.95     26.70 o 
   3 -15   4        0.02       27.65     18.35 o 
   4 -15   4      148.26      126.90     42.72 o 
   5 -15   4        2.65       21.40     21.85 o 
   6 -15   4       18.47       24.39     13.96 o 
  -4 -14   4        3.05        9.17     19.59 o 
  -3 -14   4        0.03       21.68     15.16 o 
  -2 -14   4       53.56      104.64     67.19 o 
  -1 -14   4      282.93      420.97     64.56 o 
   0 -14   4      114.99      164.48     65.67 o 
   1 -14   4      224.40      180.09     89.42 o 
   2 -14   4       21.23       24.59     18.25 o 
   3 -14   4       94.24       94.32     36.92 o 
   4 -14   4       57.99       64.25     31.79 o 
   5 -14   4      163.92      112.32     58.38 o 
   6 -14   4       91.41      120.41     81.88 o 
   7 -14   4        9.80       29.02     38.81 o 
   8 -14   4       91.36       53.13     44.88 o 
  -6 -13   4      108.79       73.96     41.66 o 
  -5 -13   4       10.12       35.41     17.89 o 
  -4 -13   4        6.57       27.77     21.52 o 
  -3 -13   4       22.60       32.05     24.38 o 
  -2 -13   4      431.84      473.26    171.53 o 
  -1 -13   4       13.61       47.06     21.47 o 
   0 -13   4       13.20       27.70     17.09 o 
   1 -13   4      294.98      346.57     54.01 o 
   2 -13   4        5.58       19.14     21.15 o 
   3 -13   4      221.50      232.04     75.44 o 
   4 -13   4      172.46      207.82     68.24 o 
   5 -13   4        5.89       24.59     15.75 o 
   6 -13   4      340.84      300.45    107.09 o 
   7 -13   4       93.32      118.69     59.30 o 
   8 -13   4       11.69       34.00     16.59 o 
  -7 -12   4        5.14       30.26     26.00 o 
  -6 -12   4       17.04       20.68     16.41 o 
  -5 -12   4       10.03       11.69     20.69 o 
  -4 -12   4       76.70       68.63     32.47 o 
  -3 -12   4       28.85       16.62     13.88 o 
  -2 -12   4      341.01      391.92     94.03 o 
  -1 -12   4      512.94      552.45     65.03 o 
   0 -12   4        7.41       32.00     33.14 o 
   1 -12   4       42.48       50.32     30.65 o 
   2 -12   4        2.05       17.90     14.77 o 
   3 -12   4     2064.81     2165.33     67.33 o 
   4 -12   4      674.10      692.72     53.66 o 
   5 -12   4       93.71       98.73     31.17 o 
   6 -12   4       33.85       19.65     10.99 o 
   7 -12   4      331.93      347.25     34.83 o 
   8 -12   4      157.82      116.95     47.48 o 
   9 -12   4        8.76      175.73     65.01 o 
  10 -12   4       41.59       86.41     42.89 o 
  -9 -11   4       65.66       50.58     27.37 o 
  -8 -11   4      188.87       55.22     43.21 o 
  -7 -11   4       10.12       21.81     13.90 o 
  -6 -11   4      369.17      322.32    112.90 o 
  -5 -11   4      235.00      231.60     62.13 o 
  -4 -11   4       32.73       47.23     23.42 o 
  -3 -11   4      702.08      661.24     60.31 o 
  -2 -11   4       21.53       11.88     17.73 o 
  -1 -11   4      351.41      366.52     81.88 o 
   0 -11   4       11.70       43.47     20.26 o 
   1 -11   4      452.36      454.69     46.61 o 
   2 -11   4       44.57       44.72     19.04 o 
   3 -11   4     1274.61     1236.49     64.54 o 
   4 -11   4       83.82      105.46     20.43 o 
   5 -11   4       73.20       92.04     37.16 o 
   6 -11   4       94.87       99.91     25.03 o 
   7 -11   4     1525.98     1625.89     44.74 o 
   8 -11   4      148.26      218.01     64.33 o 
   9 -11   4      228.05      230.69     84.69 o 
  10 -11   4        2.07       15.69     27.20 o 
  11 -11   4       59.74       59.39     59.03 o 
 -10 -10   4       78.75       75.42     46.20 o 
  -9 -10   4      121.47      100.82     40.42 o 
  -8 -10   4       48.60       38.72     27.00 o 
  -7 -10   4      192.85      186.14     47.32 o 
  -6 -10   4       21.92       34.68     20.32 o 
  -5 -10   4      116.94      119.63     46.21 o 
  -4 -10   4      237.06      240.60     71.76 o 
  -3 -10   4      267.21      216.44     63.80 o 
  -2 -10   4       76.49       92.23     29.20 o 
  -1 -10   4      819.63      897.05     51.28 o 
   0 -10   4       25.66       40.66     19.63 o 
   1 -10   4      640.27      587.29     49.14 o 
   2 -10   4      103.20       87.85     19.42 o 
   3 -10   4     3294.46     3261.21     97.97 o 
   4 -10   4     1584.37     1642.65     66.93 o 
   5 -10   4      132.72      124.13     25.18 o 
   6 -10   4      238.43      210.54     39.98 o 
   7 -10   4      431.35      370.02     61.09 o 
   8 -10   4      118.12      103.45     26.68 o 
   9 -10   4        3.32        0.36     13.96 o 
  10 -10   4        1.96       11.24     19.76 o 
  11 -10   4      427.00      662.10     67.73 o 
 -10  -9   4       21.85       20.65     11.74 o 
  -9  -9   4       16.32       25.58     21.67 o 
  -8  -9   4       22.22       22.66     18.82 o 
  -7  -9   4      318.77      313.21     80.63 o 
  -6  -9   4      633.17      641.04     31.45 o 
  -5  -9   4        6.60       11.81      9.86 o 
  -4  -9   4      548.24      497.68     29.71 o 
  -3  -9   4       76.59       81.65     31.66 o 
  -2  -9   4     1190.27     1177.48     58.87 o 
  -1  -9   4        0.50       24.81     18.82 o 
   0  -9   4       25.64       16.87     17.20 o 
   1  -9   4       84.38       71.69     15.17 o 
   2  -9   4     2104.65     2097.49     76.25 o 
   3  -9   4       29.61       30.20      8.13 o 
   4  -9   4       17.24       13.66      6.79 o 
   5  -9   4      184.99      227.52     40.14 o 
   6  -9   4     3483.97     3607.36    127.88 o 
   7  -9   4      782.25      862.65     34.02 o 
   8  -9   4      584.96      591.28     46.53 o 
   9  -9   4      214.31      200.13     54.70 o 
  10  -9   4       97.51      103.90     50.46 o 
  11  -9   4        1.65       24.30     34.00 o 
  12  -9   4      337.76      325.61    199.39 o 
 -11  -8   4       40.04       22.03     18.41 o 
 -10  -8   4       31.04       61.54     24.52 o 
  -9  -8   4      106.39      110.62     32.75 o 
  -8  -8   4      264.22      252.07     57.68 o 
  -7  -8   4      695.81      684.31     36.00 o 
  -6  -8   4       79.72       95.41     22.54 o 
  -5  -8   4      173.64      159.94     29.29 o 
  -4  -8   4       15.44       20.03      6.49 o 
  -3  -8   4       81.36       73.45     13.37 o 
  -2  -8   4     2490.31     1531.69    566.92 o 
  -1  -8   4       13.78       21.72     14.82 o 
   0  -8   4        0.03        4.51      2.85 o 
   1  -8   4        0.06        5.39      4.25 o 
   2  -8   4      516.79      515.83     29.92 o 
   3  -8   4      292.73      264.46     29.35 o 
   4  -8   4        6.06       30.97     15.65 o 
   5  -8   4      190.92      252.73     49.60 o 
   6  -8   4      290.19      304.35     59.05 o 
   7  -8   4      105.17      105.34     20.25 o 
   8  -8   4       40.29       25.33     15.23 o 
   9  -8   4      170.01      153.43     39.96 o 
  10  -8   4      201.56      235.33     83.10 o 
  11  -8   4       34.00       73.28     34.05 o 
  12  -8   4       34.83       69.82     47.15 o 
  13  -8   4       25.96       66.74     45.06 o 
 -12  -7   4       16.27       36.12     35.05 o 
 -11  -7   4      108.51      114.23     54.83 o 
 -10  -7   4      158.39       67.53     62.52 o 
  -9  -7   4        1.24       17.12      8.19 o 
  -8  -7   4      162.84      145.80     33.66 o 
  -7  -7   4      165.65      222.36     48.01 o 
  -6  -7   4     1535.76     1447.47     55.77 o 
  -5  -7   4      257.76      233.14     32.84 o 
  -4  -7   4        9.15        3.60      5.02 o 
  -3  -7   4      986.93      931.81     42.95 o 
  -2  -7   4      430.52      373.89     13.84 o 
  -1  -7   4      266.49      296.20     10.97 o 
   0  -7   4      343.76      354.18     15.47 o 
   1  -7   4       83.76       77.43     15.08 o 
   2  -7   4        3.28       -0.92      5.18 o 
   3  -7   4      233.13      240.17     37.01 o 
   4  -7   4       35.75       47.96     12.47 o 
   5  -7   4      363.32      379.51     69.48 o 
   6  -7   4      439.13      448.63     34.63 o 
   7  -7   4       73.23       71.45     16.46 o 
   8  -7   4       92.96      133.22     34.20 o 
   9  -7   4       29.25      111.84     41.98 o 
  10  -7   4      190.40      207.92     47.43 o 
  11  -7   4      114.03      152.60     44.65 o 
  12  -7   4        0.48        2.75     19.94 o 
  13  -7   4        8.91       19.13     20.04 o 
 -13  -6   4        2.62        8.32     12.32 o 
 -12  -6   4       25.28       31.17     22.51 o 
 -11  -6   4       28.49       39.67     17.41 o 
 -10  -6   4       71.05      101.19     24.10 o 
  -9  -6   4        1.75        6.86     14.23 o 
  -8  -6   4       42.72       47.50     12.40 o 
  -7  -6   4      970.36      863.38     49.83 o 
  -6  -6   4       34.83       37.50     17.76 o 
  -5  -6   4       14.25       22.76      8.73 o 
  -4  -6   4      935.66     1023.37     33.82 o 
  -3  -6   4      418.89      339.12     32.59 o 
  -2  -6   4      742.18      686.16     48.68 o 
  -1  -6   4      238.50      257.70     13.53 o 
   0  -6   4       48.20       47.08      9.41 o 
   1  -6   4      791.87      655.31     38.56 o 
   2  -6   4      712.04      715.05     33.20 o 
   3  -6   4      389.14      376.04     19.85 o 
   4  -6   4      165.98      140.50     24.59 o 
   5  -6   4      112.78      120.74     17.87 o 
   6  -6   4        3.36        5.27      6.04 o 
   7  -6   4       19.63       11.23      7.96 o 
   8  -6   4     1648.81     1680.65    179.45 o 
   9  -6   4     1271.95     1304.13     81.09 o 
  10  -6   4      185.99      176.28     57.21 o 
  11  -6   4      159.96      167.26     65.51 o 
  12  -6   4        0.20        0.79     24.83 o 
  13  -6   4      239.02      200.09     85.05 o 
 -13  -5   4        7.49        7.73     15.38 o 
 -12  -5   4        7.42       19.59     18.29 o 
 -11  -5   4       17.17       22.57     12.49 o 
 -10  -5   4      306.17      267.04     69.09 o 
  -9  -5   4      402.60      364.09     69.30 o 
  -8  -5   4     1025.51      975.05     40.87 o 
  -7  -5   4        0.10       13.51     18.04 o 
  -6  -5   4     2198.66     1972.43     72.62 o 
  -5  -5   4     3904.57     3737.02    105.87 o 
  -4  -5   4     4970.73     4710.23     93.39 o 
  -3  -5   4        0.91        1.89      7.15 o 
  -2  -5   4     7750.45    11392.83    134.03 o 
  -1  -5   4     4536.29     5639.39    116.60 o 
   0  -5   4      277.94      255.94     10.34 o 
   1  -5   4     3932.84     3947.61     56.95 o 
   2  -5   4        0.18        4.02      4.68 o 
   3  -5   4      328.84      355.34     14.87 o 
   4  -5   4        6.47       18.85      6.85 o 
   5  -5   4     3162.31     3071.12     60.48 o 
   6  -5   4      466.12      456.66     19.45 o 
   7  -5   4      454.51      512.49     31.30 o 
   8  -5   4     1343.70     1360.56     69.09 o 
   9  -5   4     1513.24     1580.41    113.40 o 
  10  -5   4      137.31      155.31     43.12 o 
  11  -5   4       54.10      104.82     28.92 o 
  12  -5   4       26.59       34.94     31.89 o 
  13  -5   4       68.44      106.15     45.01 o 
 -14  -4   4        1.74       36.90     30.01 o 
 -13  -4   4        9.46       11.24     21.61 o 
 -12  -4   4       69.97       69.60     33.99 o 
 -11  -4   4       20.40       16.52     12.90 o 
 -10  -4   4      142.53      141.86     34.96 o 
  -9  -4   4       13.15       37.64     14.21 o 
  -8  -4   4       30.50       39.38     18.15 o 
  -7  -4   4      364.37      397.31     74.89 o 
  -6  -4   4       12.35       24.42      7.91 o 
  -5  -4   4     2310.17     2144.46     71.17 o 
  -4  -4   4       59.97       73.47     14.35 o 
  -3  -4   4      732.04      836.51     37.62 o 
  -2  -4   4      448.24      634.36     22.50 o 
  -1  -4   4     1672.85     2353.48     50.86 o 
   0  -4   4      206.46      168.11     15.79 o 
   1  -4   4     1030.94      950.46     29.00 o 
   2  -4   4       52.45       52.45     13.13 o 
   3  -4   4     5877.35     5945.00     82.09 o 
   4  -4   4       27.17       18.38      6.87 o 
   5  -4   4        0.27        5.62      5.48 o 
   6  -4   4      122.52      141.92     16.93 o 
   7  -4   4      358.24      513.84    100.86 o 
   8  -4   4       31.57       25.69     20.78 o 
   9  -4   4      465.30      516.20    155.78 o 
  10  -4   4      291.72      242.76     66.90 o 
  11  -4   4        3.07       18.80     16.80 o 
  12  -4   4        9.39        5.70     30.49 o 
  13  -4   4       99.26       84.31     42.57 o 
  14  -4   4       39.01      112.07     62.84 o 
 -14  -3   4        0.37        8.60     15.52 o 
 -13  -3   4        5.26       13.65     19.12 o 
 -12  -3   4      161.73      133.52     60.49 o 
 -11  -3   4        4.79       14.62     14.17 o 
 -10  -3   4       47.86       54.01     16.56 o 
  -9  -3   4       26.73       55.57     19.11 o 
  -8  -3   4      185.32      203.79     44.93 o 
  -7  -3   4      549.34      567.29     37.23 o 
  -6  -3   4     1828.84     1618.38     86.63 o 
  -5  -3   4     2354.42     2280.40     44.04 o 
  -4  -3   4     2256.65     2692.63    284.13 o 
  -3  -3   4     1249.38     1692.35     53.55 o 
  -2  -3   4     1861.57     2629.20     39.92 o 
  -1  -3   4      394.20      466.79     20.66 o 
   0  -3   4      271.68      251.48      9.14 o 
   1  -3   4     1938.24     1779.21     43.71 o 
   2  -3   4        7.18       16.22      4.39 o 
   3  -3   4      148.77      171.51     16.08 o 
   4  -3   4       99.74       65.57     22.02 o 
   5  -3   4      962.98      982.78     35.71 o 
   6  -3   4      602.68      685.27     52.51 o 
   7  -3   4      181.06      177.14     39.73 o 
   8  -3   4     1287.25     1314.58     97.06 o 
   9  -3   4      373.61      458.15     90.72 o 
  10  -3   4       29.24      111.96     48.46 o 
  11  -3   4        3.15        7.53     26.62 o 
  12  -3   4        0.01       32.05     20.83 o 
  13  -3   4       12.96       39.24     25.57 o 
  14  -3   4       48.65      110.89     55.58 o 
 -14  -2   4        1.20       23.90     15.88 o 
 -13  -2   4       98.60      105.42     47.11 o 
 -12  -2   4      437.79      380.29     39.91 o 
 -11  -2   4      807.94      775.21     51.41 o 
 -10  -2   4       49.28       36.54     13.50 o 
  -9  -2   4      206.96      243.05     54.13 o 
  -8  -2   4      101.82      148.07     30.61 o 
  -7  -2   4      738.45      739.33     48.61 o 
  -6  -2   4     1690.56     1727.19     50.31 o 
  -5  -2   4     3864.56     3810.85     59.28 o 
  -4  -2   4      370.45      415.17     22.34 o 
  -3  -2   4     4550.66     6662.10    133.67 o 
  -2  -2   4    13524.35    20032.44    383.06 o 
  -1  -2   4     3361.04     4158.54    230.12 o 
   0  -2   4      264.08      256.03     12.41 o 
   1  -2   4     5395.20     4928.31     64.37 o 
   2  -2   4     1848.39     1766.50     47.86 o 
   3  -2   4      766.33      743.84     31.85 o 
   4  -2   4     2779.93     2914.35     60.29 o 
   5  -2   4       12.83       28.27     11.11 o 
   6  -2   4      488.83      458.28     38.75 o 
   7  -2   4        8.26       19.52     19.15 o 
   8  -2   4       48.39       97.42     37.63 o 
   9  -2   4      348.93      414.82     85.27 o 
  10  -2   4     1097.95     1170.31     75.29 o 
  11  -2   4      197.47      163.96     49.55 o 
  12  -2   4      184.02      213.21     70.17 o 
  13  -2   4       21.87       68.01     59.03 o 
 -14  -1   4      143.93       81.83     47.23 o 
 -13  -1   4      159.55      156.65     81.43 o 
 -12  -1   4      322.33      347.75     40.81 o 
 -11  -1   4        7.27        9.69     10.19 o 
 -10  -1   4       18.77       31.25     16.18 o 
  -9  -1   4        0.15       18.30     14.40 o 
  -8  -1   4        4.55        8.99      5.31 o 
  -7  -1   4      105.42       55.80     12.11 o 
  -6  -1   4      829.45      880.83     35.00 o 
  -5  -1   4      350.18      393.66     12.91 o 
  -4  -1   4      394.12      340.37     15.72 o 
  -3  -1   4     6132.96     7276.68    345.21 o 
  -2  -1   4     4312.86     5425.70    331.15 o 
  -1  -1   4     5351.92     5952.59    174.77 o 
   0  -1   4     1170.46     1122.82     23.18 o 
   1  -1   4      141.70      146.32     14.56 o 
   2  -1   4     1394.77     1329.51     27.39 o 
   3  -1   4     1269.40     1294.26     31.55 o 
   4  -1   4     4479.07     4590.70     78.03 o 
   5  -1   4     1284.22     1259.68     70.68 o 
   6  -1   4     1024.13     1002.91     78.15 o 
   7  -1   4      203.41      241.11     52.75 o 
   8  -1   4      925.21     1043.44    182.84 o 
   9  -1   4       22.46       55.82     23.98 o 
  10  -1   4       24.19       25.34     16.17 o 
  11  -1   4       16.62       27.91     22.41 o 
  12  -1   4       23.92       42.59     20.75 o 
  13  -1   4      280.22      251.29     80.96 o 
 -15   0   4        0.16       15.54     40.58 o 
 -14   0   4       23.63       41.76     23.76 o 
 -13   0   4       33.11       33.08     21.72 o 
 -12   0   4        5.05       16.29      9.89 o 
 -11   0   4       13.46       25.51     14.26 o 
 -10   0   4     1017.22     1038.99     43.37 o 
  -9   0   4      547.07      527.64     27.74 o 
  -8   0   4      135.25      171.76     35.39 o 
  -7   0   4      110.09      121.39     20.75 o 
  -6   0   4      435.99      433.08     17.14 o 
  -5   0   4      661.44      657.90     22.89 o 
  -4   0   4     1150.37     1239.65     32.60 o 
  -3   0   4     1652.66     1763.80     35.53 o 
  -2   0   4      388.10      422.95     13.74 o 
  -1   0   4      225.60      197.50     11.39 o 
   0   0   4     6673.31     6167.25    169.04 o 
   1   0   4      927.86      870.58     19.93 o 
   2   0   4     1437.60     1412.67     28.89 o 
   3   0   4       99.63      101.82      8.61 o 
   4   0   4     1484.54     1524.23     50.23 o 
   5   0   4      529.42      542.78     20.25 o 
   6   0   4       11.22       12.09     10.55 o 
   7   0   4      390.87      375.29     60.83 o 
   8   0   4       27.19       23.12     30.78 o 
   9   0   4      729.80      737.45    135.96 o 
  10   0   4      131.22      129.08     39.80 o 
  11   0   4        3.86       13.78     36.54 o 
  12   0   4      533.22      569.02    200.01 o 
  13   0   4       19.66       52.11     40.58 o 
 -15   1   4        5.32       22.12     26.75 o 
 -14   1   4       22.40       36.23     23.84 o 
 -13   1   4      916.22      923.04     85.29 o 
 -12   1   4     1297.81     1321.18     54.58 o 
 -11   1   4       53.32       36.07     17.73 o 
 -10   1   4     1502.55     1432.43     58.23 o 
  -9   1   4      430.91      484.67     33.31 o 
  -8   1   4      175.82      180.85     19.40 o 
  -7   1   4     1549.34     1630.02     38.46 o 
  -6   1   4      894.39      841.21     31.99 o 
  -5   1   4      366.00      416.29     16.24 o 
  -4   1   4     3730.51     3718.97    154.43 o 
  -3   1   4      216.82      238.44     13.00 o 
  -2   1   4     1410.97     1348.68     31.20 o 
  -1   1   4     2604.05     2548.30     69.16 o 
   0   1   4       63.19       61.03     10.79 o 
   1   1   4     3807.40     3435.24     51.21 o 
   2   1   4     3510.79     3364.32     86.03 o 
   3   1   4     1455.05     1469.96     36.51 o 
   4   1   4      799.06      716.89     29.48 o 
   5   1   4      664.00      676.13     31.09 o 
   6   1   4        9.43       16.71      6.36 o 
   7   1   4      103.38      110.96     19.02 o 
   8   1   4      585.32      333.13    159.56 o 
   9   1   4      213.75      243.57     56.35 o 
  10   1   4       67.90       73.23     27.39 o 
  11   1   4       29.60       73.66     32.07 o 
  12   1   4        3.84       14.65     19.84 o 
  13   1   4        5.98       17.12     24.49 o 
 -15   2   4        0.47       25.57     25.03 o 
 -14   2   4      596.38      700.13     79.11 o 
 -13   2   4        8.47      292.15    153.51 o 
 -12   2   4      662.61      813.66     60.37 o 
 -11   2   4        3.43        8.93      9.45 o 
 -10   2   4      313.94      312.26     61.11 o 
  -9   2   4      792.06      842.96     34.78 o 
  -8   2   4       91.63       89.40     15.14 o 
  -7   2   4      248.72      224.35     15.91 o 
  -6   2   4     5832.65     6144.72    116.82 o 
  -5   2   4     3025.47     3111.55     45.19 o 
  -4   2   4     6179.59     6642.55    149.12 o 
  -3   2   4     1339.84     1327.39     66.25 o 
  -2   2   4    10184.75    10106.15    180.03 o 
  -1   2   4       50.67       89.09     13.67 o 
   0   2   4    57234.28    59497.92    865.42 o 
   1   2   4     5094.12     4756.13     63.08 o 
   2   2   4      360.37      326.81     15.46 o 
   3   2   4     4056.25     4011.32     66.91 o 
   4   2   4     3715.58     3735.67     68.82 o 
   5   2   4      130.81      146.05     25.80 o 
   6   2   4       45.27       41.16      7.77 o 
   7   2   4       40.35       94.19     26.50 o 
   8   2   4      236.92      248.79     32.91 o 
   9   2   4        0.18       17.34     15.24 o 
  10   2   4      248.12      303.85     70.91 o 
  11   2   4       87.13      102.27     46.64 o 
  12   2   4      179.20      199.85     78.42 o 
  13   2   4      218.51      159.88     96.98 o 
 -15   3   4       93.03      142.27     77.53 o 
 -14   3   4      705.98      960.68     90.22 o 
 -13   3   4        0.11      394.07     64.65 o 
 -12   3   4        8.25       97.29     74.62 o 
 -11   3   4       62.26       54.89     21.43 o 
 -10   3   4       62.17       47.97     10.67 o 
  -9   3   4      397.08      396.17     19.39 o 
  -8   3   4       84.21       67.78     16.20 o 
  -7   3   4      857.87      844.24     34.63 o 
  -6   3   4     3827.98     3810.51     60.58 o 
  -5   3   4     2894.24     2863.64     56.50 o 
  -4   3   4     1361.59     1304.11     45.26 o 
  -3   3   4      596.07      593.78     18.20 o 
  -2   3   4      377.53      381.83     10.42 o 
  -1   3   4     3326.99     3016.70     66.84 o 
   0   3   4     8326.99     8172.19     96.52 o 
   1   3   4        7.43       18.69      5.80 o 
   2   3   4        6.19       10.91      5.33 o 
   3   3   4      824.69      813.69     30.28 o 
   4   3   4        3.38        8.45      8.00 o 
   5   3   4       66.03       71.35     13.74 o 
   6   3   4       83.68       78.12     15.70 o 
   7   3   4      558.03      561.15     89.83 o 
   8   3   4     1114.78     1355.91     65.45 o 
   9   3   4      434.11      546.91    135.15 o 
  10   3   4       21.72       31.53     22.50 o 
  11   3   4       91.20      126.17     41.63 o 
  12   3   4        9.67        9.19     16.14 o 
 -15   4   4       22.93       37.81     33.55 o 
 -14   4   4      160.20      260.78    101.37 o 
 -13   4   4       35.18       67.73     38.54 o 
 -12   4   4      102.93       80.73     30.68 o 
 -11   4   4      156.28      166.32     42.06 o 
 -10   4   4      591.29      590.66     30.08 o 
  -9   4   4      192.17      177.42     34.10 o 
  -8   4   4      867.55      850.34     28.92 o 
  -7   4   4      258.94      240.82     12.87 o 
  -6   4   4      902.76      989.34     55.35 o 
  -5   4   4      206.96      267.49     62.98 o 
  -4   4   4      252.71      272.63     45.11 o 
  -3   4   4      269.48      260.54     12.14 o 
  -2   4   4     2112.68     2046.91     30.43 o 
  -1   4   4        4.50        8.98      5.07 o 
   0   4   4      112.93      141.49     18.56 o 
   1   4   4      305.19      303.47     14.45 o 
   2   4   4       94.68      112.49     19.08 o 
   3   4   4      658.89      665.09     32.94 o 
   4   4   4      223.84      241.18     24.36 o 
   5   4   4      239.82      276.62     45.06 o 
   6   4   4      403.26      428.20     63.63 o 
   7   4   4        0.03       -3.61     14.79 o 
   8   4   4       31.73       33.37     12.43 o 
   9   4   4      241.99      292.54     85.56 o 
  10   4   4       91.93      142.05     57.70 o 
  11   4   4     1289.72     1376.36    103.14 o 
  12   4   4       53.70       31.07     17.49 o 
 -15   5   4       11.28       47.97     33.46 o 
 -14   5   4      792.08      941.73    322.16 o 
 -13   5   4       16.99        9.16     42.16 o 
 -12   5   4        9.30       28.94     23.52 o 
 -11   5   4      122.29      124.24     28.61 o 
 -10   5   4      624.12      614.74     21.30 o 
  -9   5   4     1014.50      945.99     29.04 o 
  -8   5   4      223.62      285.99     64.94 o 
  -7   5   4     1080.29     1002.97     66.84 o 
  -6   5   4        4.59       -6.46     18.51 o 
  -5   5   4        4.08       23.87     12.97 o 
  -4   5   4     1444.97     1414.11     54.50 o 
  -3   5   4       84.87       75.50      7.92 o 
  -2   5   4     2703.06     2801.50     49.24 o 
  -1   5   4      669.84      676.02     28.29 o 
   0   5   4     2243.03     2177.08     58.70 o 
   1   5   4       61.25       64.00     13.03 o 
   2   5   4     1005.85     1057.43     40.36 o 
   3   5   4        2.69        8.64     11.74 o 
   4   5   4        3.61        6.79     14.19 o 
   5   5   4      142.69      167.61     30.37 o 
   6   5   4     1348.01     1374.53     54.33 o 
   7   5   4       29.72       29.60      9.76 o 
   8   5   4      136.94      115.25     35.33 o 
   9   5   4       19.53       44.41     24.71 o 
  10   5   4      356.50      312.94    106.20 o 
  11   5   4       17.26       51.00     27.30 o 
 -15   6   4        0.81       16.96     47.69 o 
 -14   6   4      111.46      204.56     97.02 o 
 -13   6   4        3.40       -0.09     41.53 o 
 -12   6   4      589.72      517.61     90.36 o 
 -11   6   4      968.81      943.88     49.05 o 
 -10   6   4      893.10      893.01     43.85 o 
  -9   6   4       35.36       52.86     41.08 o 
  -8   6   4      227.65      287.09     51.15 o 
  -7   6   4     1026.86     1083.04     52.41 o 
  -6   6   4      540.27      515.69     39.22 o 
  -5   6   4      558.55      547.52     30.57 o 
  -4   6   4      569.76      548.37     30.38 o 
  -3   6   4     1211.66     1240.04     39.39 o 
  -2   6   4      127.52       90.08     19.27 o 
  -1   6   4      374.88      313.32     15.27 o 
   0   6   4       82.04       89.14     16.61 o 
   1   6   4      247.51      269.06     21.01 o 
   2   6   4     1763.78     1805.82     52.28 o 
   3   6   4     2143.76     2318.70     69.88 o 
   4   6   4        6.15       13.58     10.13 o 
   5   6   4       29.17       24.25     10.19 o 
   6   6   4      251.19      436.34     42.78 o 
   7   6   4      154.10      243.95     73.93 o 
   8   6   4       78.28       71.81     23.78 o 
   9   6   4        1.84       24.56     27.96 o 
  10   6   4      113.54       83.83     27.02 o 
  11   6   4        1.41       16.88     18.28 o 
 -14   7   4        1.42       16.32     17.50 o 
 -13   7   4      539.49      581.22     69.46 o 
 -12   7   4        8.75        3.06     17.49 o 
 -11   7   4      270.67      209.30     65.65 o 
 -10   7   4      534.32      430.17    101.40 o 
  -9   7   4       18.60       34.07     14.30 o 
  -8   7   4       29.78       29.75     19.13 o 
  -7   7   4     1921.74     1831.03    102.37 o 
  -6   7   4       49.82       47.24     24.89 o 
  -5   7   4      532.81      502.84     30.74 o 
  -4   7   4      447.49      476.85     16.83 o 
  -3   7   4      790.96      710.97     29.57 o 
  -2   7   4      139.80      156.26     24.69 o 
  -1   7   4      143.27      161.23     23.54 o 
   0   7   4      230.75      228.74     19.40 o 
   1   7   4      139.52      132.58     22.99 o 
   2   7   4     1291.23     1316.29     41.12 o 
   3   7   4       73.74       92.50     14.72 o 
   4   7   4     1546.51     1663.47     70.05 o 
   5   7   4      580.25      603.49     84.93 o 
   6   7   4      628.75      490.38    161.89 o 
   7   7   4       31.05       31.46     10.26 o 
   8   7   4        2.01       10.22     11.90 o 
   9   7   4        0.03       18.51     15.38 o 
  10   7   4       13.71       10.74     26.79 o 
 -14   8   4       24.87        2.90     24.94 o 
 -13   8   4       51.67      109.35     72.72 o 
 -12   8   4       91.85       95.90     44.64 o 
 -11   8   4     1170.32     1252.50     62.14 o 
 -10   8   4      241.39      223.96     52.16 o 
  -9   8   4     2771.31     2710.49    140.92 o 
  -8   8   4      377.18      404.15    113.88 o 
  -7   8   4      489.67      479.75     95.69 o 
  -6   8   4      482.16      579.78    118.75 o 
  -5   8   4      769.47      795.78     31.45 o 
  -4   8   4       26.01       39.35      8.48 o 
  -3   8   4      177.91      192.66     30.61 o 
  -2   8   4       49.05       50.04     11.13 o 
  -1   8   4       36.01       34.66      6.95 o 
   0   8   4      261.75      274.42     27.39 o 
   1   8   4      564.81      560.73     30.90 o 
   2   8   4     1031.77      956.38     41.15 o 
   3   8   4      589.91      556.84     33.60 o 
   4   8   4      188.89      214.41     38.79 o 
   5   8   4       57.32       59.24     15.31 o 
   6   8   4       41.95       31.39     15.02 o 
   7   8   4       74.74       34.09     30.18 o 
   8   8   4       17.26       33.83     13.38 o 
   9   8   4       70.87       50.29     21.01 o 
 -14   9   4       28.05        5.71     44.16 o 
 -13   9   4      238.36      196.85    131.20 o 
 -12   9   4      244.81      182.50     89.66 o 
 -11   9   4       32.36       25.12     24.20 o 
 -10   9   4      485.84      409.70    113.18 o 
  -9   9   4      142.26      179.79     43.41 o 
  -8   9   4      420.55      473.53     85.85 o 
  -7   9   4      705.89      676.70     50.50 o 
  -6   9   4        4.65        2.73     14.33 o 
  -5   9   4      100.45      124.36     27.54 o 
  -4   9   4      864.14     1123.13    131.29 o 
  -3   9   4       68.46      242.43     94.31 o 
  -2   9   4      170.66      171.26     18.20 o 
  -1   9   4       31.65       24.62      8.67 o 
   0   9   4        2.68        6.42      6.73 o 
   1   9   4       11.77       11.44      3.94 o 
   2   9   4       26.35       28.39     11.25 o 
   3   9   4      285.96      275.96     47.23 o 
   4   9   4        6.67       11.01     11.12 o 
   5   9   4       20.07       31.08     11.73 o 
   6   9   4      481.02      464.66     45.42 o 
   7   9   4       66.75       14.15     30.83 o 
   8   9   4       10.43       63.67     29.33 o 
   9   9   4        0.07       14.33     32.19 o 
 -12  10   4      177.16      140.33     79.25 o 
 -11  10   4       49.96       45.91     26.49 o 
 -10  10   4       36.70       45.87     24.08 o 
  -9  10   4       30.40       24.71     15.83 o 
  -8  10   4      341.93      320.47     87.24 o 
  -7  10   4      641.81      628.06    135.76 o 
  -6  10   4        0.02       15.55     10.57 o 
  -5  10   4       22.73       15.98      7.92 o 
  -4  10   4       20.60      118.37     42.13 o 
  -3  10   4     1029.36     1027.82     56.26 o 
  -2  10   4     1805.12     1848.55     71.63 o 
  -1  10   4       19.04       20.21      9.51 o 
   0  10   4      323.75      315.29     36.41 o 
   1  10   4       72.46       59.98     16.24 o 
   2  10   4     1011.10      922.68     77.56 o 
   3  10   4      438.40      464.22    107.63 o 
   4  10   4       42.00       55.40     27.89 o 
   5  10   4        0.92       11.32     18.52 o 
   6  10   4        0.35        2.43     21.32 o 
   7  10   4       24.07       44.71     24.86 o 
   8  10   4      512.60      448.51    116.26 o 
 -12  11   4       48.08       43.88     19.80 o 
 -11  11   4        0.13       25.88     14.01 o 
 -10  11   4       47.80       56.34     32.84 o 
  -9  11   4      215.10      161.57     45.38 o 
  -8  11   4       23.22       12.48     20.45 o 
  -7  11   4        0.25       28.42     18.30 o 
  -5  11   4        0.90      276.37    102.37 o 
  -4  11   4       39.33      189.00     56.03 o 
  -3  11   4      557.16      559.19     27.04 o 
  -2  11   4      726.77      639.49     37.36 o 
  -1  11   4       71.89       60.80     19.33 o 
   0  11   4       75.35      102.30     29.75 o 
   1  11   4       98.73       99.62     24.07 o 
   2  11   4      125.45      112.54     55.97 o 
   3  11   4      327.59      369.05     90.37 o 
   4  11   4        7.43       12.93     20.33 o 
   5  11   4       17.53       23.77     13.64 o 
   6  11   4      132.70      104.84     51.49 o 
   7  11   4       73.73       52.41     44.70 o 
 -11  12   4        5.64       25.27     19.83 o 
 -10  12   4        0.08       17.11     11.45 o 
  -9  12   4       44.03       46.05     25.85 o 
  -8  12   4       14.07       30.02     28.15 o 
  -7  12   4      114.02      130.16     58.81 o 
  -5  12   4      281.09      210.82    113.16 o 
  -4  12   4       42.16       66.25     24.76 o 
  -3  12   4     1019.95      975.85     49.42 o 
  -2  12   4       62.40       60.16     26.10 o 
  -1  12   4       17.63       11.83     15.69 o 
   0  12   4      244.61      280.43     88.72 o 
   1  12   4      140.88      135.23     43.96 o 
   2  12   4       65.39       59.68     28.09 o 
   3  12   4      107.17      108.13     49.58 o 
   4  12   4       13.31       35.58     16.20 o 
   5  12   4       21.87       18.14     15.40 o 
 -10  13   4       10.00       48.69     30.10 o 
  -9  13   4       35.22       50.96     57.76 o 
  -8  13   4        0.32       24.12     22.76 o 
  -7  13   4        2.14       -5.08     40.44 o 
  -6  13   4        1.75       29.47     39.17 o 
  -5  13   4        0.26       26.11     48.06 o 
  -4  13   4      499.71      441.31    266.76 o 
  -3  13   4      337.44      330.78    146.26 o 
  -2  13   4       78.86       74.46     26.16 o 
  -1  13   4      125.60      116.41     47.25 o 
   0  13   4       27.68       51.54     31.37 o 
   1  13   4      219.86      188.84     50.53 o 
   2  13   4       11.10       29.09     18.43 o 
   3  13   4       48.27       78.75     38.42 o 
   4  13   4       57.99       34.40     20.46 o 
  -9  14   4      199.05      234.48    120.41 o 
  -8  14   4      330.31      351.63    223.78 o 
  -7  14   4       31.84      102.37     59.94 o 
  -6  14   4       14.62       32.19     25.57 o 
  -5  14   4       12.93       26.93     50.41 o 
  -4  14   4      249.03      205.56     91.40 o 
  -3  14   4       20.72       39.17     37.63 o 
  -2  14   4        8.64       34.55     32.82 o 
  -1  14   4      160.65      126.33     66.31 o 
   0  14   4      215.38      232.50    100.17 o 
   1  14   4       58.08       40.88     26.88 o 
   2  14   4       17.14       30.00     22.75 o 
  -6  15   4       18.92       41.62     39.17 o 
  -5  15   4        7.52       62.20     53.59 o 
  -4  15   4        8.29       45.70     31.28 o 
  -3  15   4      581.37      478.21    274.74 o 
  -2  15   4       77.00      103.01     59.30 o 
  -2 -15   5       19.95       51.01     38.99 o 
  -1 -15   5        0.15       16.83     22.81 o 
   0 -15   5       12.45       26.46     15.94 o 
   1 -15   5        0.01       20.07     23.56 o 
   2 -15   5      603.25      658.76     96.70 o 
   3 -15   5       25.32       41.48     21.72 o 
   4 -15   5       24.75       19.31     18.95 o 
   5 -15   5       41.51       61.20     29.65 o 
   6 -15   5      197.39      211.36    139.91 o 
  -4 -14   5        0.07        6.92     13.91 o 
  -3 -14   5       84.47       55.23     23.42 o 
  -2 -14   5       48.67       72.49     33.93 o 
  -1 -14   5      444.61      492.99     53.40 o 
   0 -14   5       33.07       30.62     27.48 o 
   1 -14   5       27.29       56.65     28.10 o 
   2 -14   5      639.40      722.34     62.54 o 
   3 -14   5      443.97      544.28    154.35 o 
   4 -14   5       43.40       53.35     18.06 o 
   5 -14   5       73.80       79.94     26.21 o 
   6 -14   5       10.88       18.13     25.21 o 
   7 -14   5        3.14       14.78     20.85 o 
   8 -14   5       14.83       19.22     19.04 o 
  -6 -13   5       56.66       58.95     36.56 o 
  -5 -13   5       26.25       52.62     27.77 o 
  -4 -13   5      176.39      161.95     62.24 o 
  -3 -13   5        0.85       26.09     26.52 o 
  -2 -13   5        8.96       25.11     16.53 o 
  -1 -13   5      385.08      429.13    148.83 o 
   0 -13   5      214.76      231.65     73.82 o 
   1 -13   5      119.52      130.29     48.33 o 
   2 -13   5        1.29        9.24     27.34 o 
   3 -13   5       84.67       89.24     25.93 o 
   4 -13   5       42.81       38.53     24.46 o 
   5 -13   5        6.94       32.01     15.15 o 
   6 -13   5       37.22       27.95     22.69 o 
   7 -13   5      141.65      142.06     60.34 o 
   8 -13   5       28.75       24.75     26.02 o 
  -7 -12   5       26.23       33.06     19.18 o 
  -6 -12   5      155.01      180.03     68.80 o 
  -5 -12   5       43.67       54.35     25.24 o 
  -4 -12   5        0.35       13.99     25.56 o 
  -3 -12   5      370.99      396.79     89.20 o 
  -2 -12   5       45.98       65.85     53.63 o 
  -1 -12   5      192.19      192.92     55.97 o 
   0 -12   5      103.09      124.71     37.88 o 
   1 -12   5       67.16      116.91     31.82 o 
   2 -12   5      725.47      779.94     58.46 o 
   3 -12   5      139.90      132.31     40.18 o 
   4 -12   5      213.76      213.05     66.23 o 
   5 -12   5       29.40       40.68     27.40 o 
   6 -12   5      102.01      113.71     42.65 o 
   7 -12   5       18.90       19.74      9.63 o 
   8 -12   5        0.82       14.27      9.97 o 
   9 -12   5       44.53       47.60     51.68 o 
  10 -12   5      158.91      139.18     87.50 o 
  -9 -11   5       40.80       73.39     29.36 o 
  -8 -11   5      150.47       89.65     48.51 o 
  -7 -11   5       25.87       32.81     19.01 o 
  -6 -11   5        2.94       21.91     26.80 o 
  -5 -11   5        0.10       30.18     17.50 o 
  -4 -11   5       47.79       67.15     28.20 o 
  -3 -11   5       33.89       17.18     15.79 o 
  -2 -11   5      911.55      917.63     69.69 o 
  -1 -11   5      485.67      518.44    140.16 o 
   0 -11   5      697.74      771.87     64.31 o 
   1 -11   5      872.07      844.76     77.44 o 
   2 -11   5      718.03      771.91     62.85 o 
   3 -11   5      344.23      325.04     36.09 o 
   4 -11   5     1297.85     1324.05     58.77 o 
   5 -11   5      397.48      416.99     41.64 o 
   6 -11   5      378.66      393.49     61.88 o 
   7 -11   5      341.11      316.84     85.27 o 
   8 -11   5       10.05       30.10     13.55 o 
   9 -11   5      156.04      153.42     75.79 o 
  10 -11   5        9.14       44.16     37.18 o 
  11 -11   5      239.08      136.74    134.20 o 
 -10 -10   5        1.26        2.03     16.71 o 
  -9 -10   5       53.75       69.65     44.74 o 
  -8 -10   5      178.38      144.14     52.78 o 
  -7 -10   5      561.04      527.27    149.75 o 
  -6 -10   5       21.22        9.73     20.17 o 
  -5 -10   5      390.09      334.46     96.99 o 
  -4 -10   5        0.02       16.40     18.09 o 
  -3 -10   5       23.09       52.87     21.81 o 
  -2 -10   5       51.46       72.93     24.13 o 
  -1 -10   5      458.63      514.29    119.53 o 
   0 -10   5        0.63       27.00     17.42 o 
   1 -10   5     1492.96     1257.76     34.27 o 
   2 -10   5     5649.23     4843.75    724.94 o 
   3 -10   5        8.38       32.61     15.91 o 
   4 -10   5       83.31       94.57     20.87 o 
   5 -10   5       10.13       11.14      7.25 o 
   6 -10   5      574.04      644.67     44.16 o 
   7 -10   5        4.67       18.66     15.31 o 
   8 -10   5        0.05       10.87     10.59 o 
   9 -10   5       16.68       21.34     17.03 o 
  10 -10   5      510.10      507.92     54.36 o 
  11 -10   5      103.50       94.21     59.21 o 
  12 -10   5       27.79      -19.49     30.38 o 
 -10  -9   5       28.45       36.42     23.88 o 
  -9  -9   5       46.11       35.97     24.02 o 
  -8  -9   5       92.94       82.55     35.17 o 
  -7  -9   5      550.71      445.36    110.37 o 
  -6  -9   5       21.66       29.92     13.95 o 
  -5  -9   5       22.19       21.42      8.35 o 
  -4  -9   5       42.95       35.78     12.91 o 
  -3  -9   5       59.59       27.24     15.66 o 
  -2  -9   5        7.43       16.01     13.44 o 
  -1  -9   5        8.75       16.22     19.11 o 
   0  -9   5       91.39       72.01     12.24 o 
   1  -9   5        2.88        6.99      5.32 o 
   2  -9   5      100.37       94.67     18.96 o 
   3  -9   5      330.13      253.04     42.06 o 
   4  -9   5       94.08      115.09     25.52 o 
   5  -9   5       22.03       32.84     14.64 o 
   6  -9   5       39.85       47.13     14.02 o 
   7  -9   5      250.84      231.74     43.28 o 
   8  -9   5        0.03       15.54     12.83 o 
   9  -9   5      899.32     1002.15     62.72 o 
  10  -9   5      118.08      159.97     52.74 o 
  11  -9   5        7.59       14.54     17.23 o 
  12  -9   5       20.69       17.32     32.73 o 
 -11  -8   5       24.70       32.89     25.97 o 
 -10  -8   5      287.98      240.87     71.61 o 
  -9  -8   5      112.93      129.54     40.49 o 
  -8  -8   5       19.86       31.54     22.11 o 
  -7  -8   5      300.22      277.52     63.12 o 
  -6  -8   5     1324.28     1348.34     65.77 o 
  -5  -8   5     1587.20     1509.54     71.22 o 
  -4  -8   5     1182.55     1119.06     54.51 o 
  -3  -8   5       32.09       29.22      9.49 o 
  -2  -8   5       13.11       20.35      5.20 o 
  -1  -8   5       19.96       34.09      6.94 o 
   0  -8   5       53.03       58.29     11.37 o 
   1  -8   5     1171.69     1018.46     32.67 o 
   2  -8   5       99.96       89.69     18.77 o 
   3  -8   5      299.32      334.76     28.03 o 
   4  -8   5        4.40       21.36      9.38 o 
   5  -8   5      433.45      420.78     45.69 o 
   6  -8   5      737.32      725.04     47.91 o 
   7  -8   5      579.34      772.65    434.01 o 
   8  -8   5      220.37      750.55    157.01 o 
   9  -8   5      465.05      480.33    118.61 o 
  10  -8   5       10.77       45.77     28.38 o 
  11  -8   5       44.74       61.27     31.28 o 
  12  -8   5       59.00       65.86     43.57 o 
 -12  -7   5      130.19      104.32     36.07 o 
 -11  -7   5        3.79       26.40     19.89 o 
 -10  -7   5       16.57       26.65     16.77 o 
  -9  -7   5      492.64      464.19     40.18 o 
  -8  -7   5        1.41        9.66     14.92 o 
  -7  -7   5        3.38       22.64     12.68 o 
  -6  -7   5       80.29       82.08     16.73 o 
  -5  -7   5       12.66       16.20      9.24 o 
  -4  -7   5        0.10       12.49      6.63 o 
  -3  -7   5     1713.74     1559.85     42.55 o 
  -2  -7   5      915.35      997.55     98.10 o 
  -1  -7   5      265.55      280.63     34.21 o 
   0  -7   5      414.43      341.78     26.95 o 
   1  -7   5     1668.55     1543.53     41.40 o 
   2  -7   5      436.08      462.33     26.21 o 
   3  -7   5      626.98      504.82    133.27 o 
   4  -7   5       63.02       82.51     22.55 o 
   5  -7   5      197.27      180.07     40.71 o 
   6  -7   5      362.28      494.44    104.74 o 
   7  -7   5      288.08      248.15     76.88 o 
   8  -7   5      531.33      731.51    169.70 o 
   9  -7   5      128.68      132.78     40.13 o 
  10  -7   5      369.19      396.85    112.69 o 
  11  -7   5        0.19       30.48     13.07 o 
  12  -7   5      156.53      136.09     77.22 o 
  13  -7   5       21.18       37.81     49.14 o 
 -13  -6   5       48.01       38.23     27.23 o 
 -12  -6   5      186.55      144.66     54.31 o 
 -11  -6   5       15.05       31.54     16.39 o 
 -10  -6   5        0.60       23.62     14.61 o 
  -9  -6   5     1027.98      983.56     49.12 o 
  -8  -6   5     1675.80     1517.46     78.31 o 
  -7  -6   5     3129.11     2881.80    100.12 o 
  -6  -6   5      205.55      185.03     36.13 o 
  -5  -6   5       35.84       33.44     10.44 o 
  -4  -6   5      870.89      865.99     93.21 o 
  -3  -6   5        1.16       16.18      6.01 o 
  -2  -6   5        0.00        7.79      5.17 o 
  -1  -6   5      298.72      225.29     37.97 o 
   0  -6   5      382.29      423.35     19.74 o 
   1  -6   5      210.98      186.12     16.87 o 
   2  -6   5      225.05      236.05     21.79 o 
   3  -6   5      239.42      245.62     30.30 o 
   4  -6   5      144.33      115.55     26.06 o 
   5  -6   5      514.21      445.26     32.71 o 
   6  -6   5       10.96       13.53      6.49 o 
   7  -6   5       29.29       22.82      8.23 o 
   8  -6   5      123.16      117.54     30.16 o 
   9  -6   5      345.68      358.85     90.63 o 
  10  -6   5       33.73       61.85     19.92 o 
  11  -6   5       16.63       22.29     22.53 o 
  12  -6   5      196.55      219.76     84.05 o 
  13  -6   5      212.35      165.61     79.16 o 
 -13  -5   5      910.33     1039.89     65.41 o 
 -12  -5   5      388.63      336.52     43.41 o 
 -11  -5   5      258.61      222.54     55.80 o 
 -10  -5   5        3.45       25.59     13.17 o 
  -9  -5   5      833.05      809.20     36.34 o 
  -8  -5   5      374.46      388.14     72.38 o 
  -7  -5   5     1341.90     1108.49     59.59 o 
  -6  -5   5      417.50      381.10     32.29 o 
  -5  -5   5      491.72      494.60     49.10 o 
  -4  -5   5     3042.95     3248.99    291.87 o 
  -3  -5   5      274.74      508.94     24.35 o 
  -2  -5   5      826.35     1199.52     50.33 o 
  -1  -5   5     1376.29     1473.52    185.77 o 
   0  -5   5       80.70       92.29     17.19 o 
   1  -5   5       16.62       12.99      4.86 o 
   2  -5   5      286.71      260.47     22.10 o 
   3  -5   5     2188.43     2116.44     47.26 o 
   4  -5   5       69.05       80.78     15.04 o 
   5  -5   5     2551.56     2641.22     68.19 o 
   6  -5   5      496.25      505.87     16.48 o 
   7  -5   5        8.57       17.42      8.79 o 
   8  -5   5     1302.91     1299.44     63.90 o 
   9  -5   5       42.10       24.78     27.34 o 
  10  -5   5       34.53       63.36     26.52 o 
  11  -5   5       41.85       50.82     39.48 o 
  12  -5   5      255.13      273.26    107.54 o 
  13  -5   5       17.86       24.46     15.67 o 
 -14  -4   5       18.67       30.27     17.25 o 
 -13  -4   5        4.50        8.08     16.36 o 
 -12  -4   5        6.31       27.60     14.18 o 
 -11  -4   5       76.78       50.95     17.32 o 
 -10  -4   5       49.61       35.38     16.57 o 
  -9  -4   5      968.25      973.88     38.94 o 
  -8  -4   5       98.42       83.18     23.47 o 
  -7  -4   5      664.49      595.40     32.76 o 
  -6  -4   5     1307.18     1252.90    215.74 o 
  -5  -4   5      122.38      125.42     21.01 o 
  -4  -4   5     8590.43    13053.23    794.48 o 
  -3  -4   5     2932.70     4497.51     83.14 o 
  -2  -4   5       48.18       45.84      8.66 o 
  -1  -4   5     2832.11     3104.30    413.85 o 
   0  -4   5      571.85      482.80     12.77 o 
   1  -4   5      192.67      153.50     14.53 o 
   2  -4   5      804.99      793.91     32.30 o 
   3  -4   5        8.05       13.96      4.35 o 
   4  -4   5     1737.24     1671.73     38.14 o 
   5  -4   5      700.16      705.23     36.02 o 
   6  -4   5       10.39       15.54      4.99 o 
   7  -4   5      107.56      112.22     36.53 o 
   8  -4   5      186.24      222.74     48.96 o 
   9  -4   5       42.13       51.99     25.07 o 
  10  -4   5        0.00      -14.73     28.50 o 
  11  -4   5       33.75       26.93     23.86 o 
  12  -4   5       75.33       73.62     36.74 o 
  13  -4   5      141.90      158.94     77.85 o 
 -14  -3   5      141.46      139.98     68.98 o 
 -13  -3   5      417.94      444.03    160.40 o 
 -12  -3   5      315.79      289.85     73.08 o 
 -11  -3   5        0.06        8.39     12.30 o 
 -10  -3   5      174.63      213.08     42.13 o 
  -9  -3   5      161.66      180.70     36.29 o 
  -8  -3   5       18.64       24.88     16.60 o 
  -7  -3   5      412.14      446.10     79.73 o 
  -6  -3   5       26.30       18.71     11.17 o 
  -5  -3   5     2413.44     2303.39    106.15 o 
  -4  -3   5     2210.39     2678.23    172.57 o 
  -3  -3   5     2467.98     3671.74     65.49 o 
  -2  -3   5     8818.84    12235.60    365.10 o 
  -1  -3   5     1082.94      975.94     91.92 o 
   0  -3   5      959.88      852.56     25.07 o 
   1  -3   5      423.27      378.70     11.80 o 
   2  -3   5      795.65      742.39     21.13 o 
   3  -3   5       17.15       26.42      6.52 o 
   4  -3   5      107.28      128.60     15.79 o 
   5  -3   5      188.15      205.10     26.62 o 
   6  -3   5       70.31       64.95      8.07 o 
   7  -3   5      181.72      227.71     53.83 o 
   8  -3   5      730.94      787.62    160.34 o 
   9  -3   5        7.10       48.18     26.55 o 
  10  -3   5        4.21       48.82     58.26 o 
  11  -3   5        0.88       33.35     20.24 o 
  12  -3   5      952.29     1067.93     95.21 o 
  13  -3   5       95.68      110.29     57.82 o 
 -14  -2   5        4.60       13.77     21.72 o 
 -13  -2   5       32.12       20.42     13.58 o 
 -12  -2   5       46.27       36.43     15.62 o 
 -11  -2   5       20.21       20.57     18.93 o 
 -10  -2   5      368.52      351.02     46.14 o 
  -9  -2   5      240.65      278.30     51.94 o 
  -8  -2   5      383.32      412.10     42.35 o 
  -7  -2   5       77.72       96.08     17.82 o 
  -6  -2   5      610.69      467.00     55.09 o 
  -5  -2   5      871.12      822.10     42.00 o 
  -4  -2   5        0.22        4.47      5.80 o 
  -3  -2   5       66.86      103.14     16.07 o 
  -2  -2   5      660.19      867.54     23.84 o 
  -1  -2   5      536.76      479.50     14.99 o 
   0  -2   5     1118.97     1048.68     37.93 o 
   1  -2   5      439.85      434.81     12.97 o 
   2  -2   5     2591.23     2442.42     36.26 o 
   3  -2   5      513.31      449.99     14.03 o 
   4  -2   5     3094.83     3186.94     77.23 o 
   5  -2   5        5.98        7.84      5.08 o 
   6  -2   5       31.09       49.93     22.84 o 
   7  -2   5      111.25      169.00     70.47 o 
   8  -2   5      603.49      713.30    136.92 o 
   9  -2   5      102.99      168.24     44.64 o 
  10  -2   5     1893.00     2011.77    169.74 o 
  11  -2   5       77.67      118.44     51.32 o 
  12  -2   5       10.44       19.88     20.44 o 
  13  -2   5        4.47       -7.74     27.95 o 
 -15  -1   5      218.05      142.86     78.29 o 
 -14  -1   5       12.63        0.89     17.41 o 
 -13  -1   5      229.32      274.36     88.94 o 
 -12  -1   5      647.02      667.01     37.38 o 
 -11  -1   5       12.37       23.69     14.61 o 
 -10  -1   5     1384.03     1402.99     68.39 o 
  -9  -1   5      191.65      191.27     39.03 o 
  -8  -1   5      345.98      421.18     84.51 o 
  -7  -1   5     1418.01     1498.97     52.41 o 
  -6  -1   5        0.15       13.79      6.25 o 
  -5  -1   5       19.92        8.89      7.88 o 
  -4  -1   5     1005.46     1004.10     48.14 o 
  -3  -1   5     1748.40     2067.39     86.49 o 
  -2  -1   5     3214.79     3499.97    164.35 o 
  -1  -1   5     1800.19     1719.96     35.56 o 
   0  -1   5      162.13      169.26     18.01 o 
   1  -1   5     1825.38     1791.84     50.52 o 
   2  -1   5     1137.57     1102.23     28.31 o 
   3  -1   5     2682.78     2740.42     47.06 o 
   4  -1   5      874.00      927.91     36.57 o 
   5  -1   5      688.52      712.69     21.46 o 
   6  -1   5      426.74      438.15    105.53 o 
   7  -1   5      540.05      673.25    139.28 o 
   8  -1   5        0.09       23.14     14.13 o 
   9  -1   5      306.01      349.19     71.05 o 
  10  -1   5       26.98       44.30     18.45 o 
  11  -1   5     1177.15     1208.18     82.56 o 
  12  -1   5       61.46       61.59     39.73 o 
  13  -1   5        0.60       29.25     17.60 o 
 -15   0   5      139.34       90.81     49.52 o 
 -14   0   5       96.05       49.87     20.11 o 
 -13   0   5        2.62       20.48     19.18 o 
 -12   0   5       35.54       38.46     16.00 o 
 -11   0   5      192.47      212.20     41.01 o 
 -10   0   5     1639.30     1640.70     68.85 o 
  -9   0   5      593.92      591.62     53.73 o 
  -8   0   5      486.91      557.83     32.54 o 
  -7   0   5     5652.04     5645.70    146.25 o 
  -6   0   5     1676.43     1563.80     50.70 o 
  -5   0   5      203.17      188.68     21.53 o 
  -4   0   5      637.31      728.46     27.98 o 
  -3   0   5     1770.69     1927.96     39.28 o 
  -2   0   5      467.71      519.73     18.37 o 
  -1   0   5       59.80       64.20     10.36 o 
   0   0   5     1302.83     1250.36     31.87 o 
   1   0   5      174.83      173.72     16.89 o 
   2   0   5     1698.88     1670.60     31.24 o 
   3   0   5     1326.39     1363.04     43.71 o 
   4   0   5      442.21      395.24     16.52 o 
   5   0   5      640.73      701.20     27.93 o 
   6   0   5      501.57      524.05     16.94 o 
   7   0   5      877.65      946.59    176.06 o 
   8   0   5      175.11      327.20    133.06 o 
   9   0   5      264.19      269.53     58.54 o 
  10   0   5        4.64       24.57     25.98 o 
  11   0   5       49.17       59.81     27.96 o 
  12   0   5       10.56       30.22     23.35 o 
  13   0   5        0.76       62.13     27.35 o 
 -15   1   5      210.47      217.71    116.97 o 
 -14   1   5     1274.36     1319.45     63.75 o 
 -13   1   5     1523.79     1372.24     59.07 o 
 -12   1   5       59.00       43.39     15.23 o 
 -11   1   5       32.01       15.81     16.20 o 
 -10   1   5     2212.78     2128.03     82.23 o 
  -9   1   5      342.07      315.83     27.07 o 
  -8   1   5      121.39      108.33     19.04 o 
  -7   1   5      479.92      506.84     56.42 o 
  -6   1   5     1255.35     1254.42     38.82 o 
  -5   1   5     1510.30     1727.20     52.27 o 
  -4   1   5     1560.93     1605.94     58.03 o 
  -3   1   5     1262.83     1326.25     33.52 o 
  -2   1   5       71.13       78.41     14.47 o 
  -1   1   5     2729.00     2817.25     58.29 o 
   0   1   5     1262.86     1166.02     26.59 o 
   1   1   5      951.23      891.21     24.02 o 
   2   1   5     1614.63     1615.52     32.41 o 
   3   1   5       22.63       34.21      9.81 o 
   4   1   5       74.48      105.00     17.18 o 
   5   1   5       23.61       30.93      7.00 o 
   6   1   5      708.73      739.88     28.46 o 
   7   1   5     3721.95     3892.68    138.10 o 
   8   1   5       21.00       17.17     17.31 o 
   9   1   5     1359.68     1325.05    116.47 o 
  10   1   5        8.52       26.63     23.80 o 
  11   1   5      166.97      163.36     64.78 o 
  12   1   5      268.72      249.96    127.55 o 
  13   1   5        1.28       13.72     26.45 o 
 -15   2   5      125.27       59.30     38.90 o 
 -14   2   5      128.15      249.90    128.76 o 
 -13   2   5        0.07      326.46     85.46 o 
 -12   2   5       61.56       42.71     16.65 o 
 -11   2   5        4.15        7.90     12.03 o 
 -10   2   5      324.04      343.21    194.68 o 
  -9   2   5      507.97      534.37     27.07 o 
  -8   2   5      403.61      398.17     21.93 o 
  -7   2   5     3490.23     3592.03     69.14 o 
  -6   2   5     2704.22     2667.50     51.51 o 
  -5   2   5      282.31      280.05     13.34 o 
  -4   2   5       93.22       98.57     13.25 o 
  -3   2   5      747.95      638.87     25.53 o 
  -2   2   5     1880.06     1930.21     30.36 o 
  -1   2   5     1942.11     1896.48     30.77 o 
   0   2   5      365.56      325.49     15.87 o 
   1   2   5       24.35       58.76      9.13 o 
   2   2   5     3406.02     3264.08     55.37 o 
   3   2   5     2385.93     2340.62     38.95 o 
   4   2   5       14.69       16.62      6.99 o 
   5   2   5      220.14      190.02     29.11 o 
   6   2   5       73.57       74.18     14.47 o 
   7   2   5      596.74      581.50     55.03 o 
   8   2   5        1.52        6.82     10.84 o 
   9   2   5       65.27      100.23     65.87 o 
  10   2   5      986.83     1127.93     92.98 o 
  11   2   5       49.52       66.58     36.41 o 
  12   2   5      101.86       78.68     49.71 o 
 -15   3   5       15.77       19.22     34.00 o 
 -12   3   5       80.74       74.38     22.85 o 
 -11   3   5      301.83      327.48     24.36 o 
 -10   3   5      495.53      499.69     21.28 o 
  -9   3   5        0.90        7.38      5.28 o 
  -8   3   5      446.86      470.75     20.87 o 
  -7   3   5      710.10      727.62     32.18 o 
  -6   3   5       79.92       86.80     13.31 o 
  -5   3   5      148.53      137.34     16.85 o 
  -4   3   5       57.67       62.57     10.08 o 
  -3   3   5      779.16      750.64     21.53 o 
  -2   3   5        5.94       22.74      5.03 o 
  -1   3   5      143.32      142.44     17.52 o 
   0   3   5      240.51      244.63     23.13 o 
   1   3   5     3541.80     3345.30     51.76 o 
   2   3   5        4.96       11.11      6.30 o 
   3   3   5      477.87      500.72     21.87 o 
   4   3   5        0.23        8.08      7.31 o 
   5   3   5       61.77       45.48     11.91 o 
   6   3   5      883.26      892.75     45.39 o 
   7   3   5       29.78       45.78     12.33 o 
   8   3   5        0.18       26.39     29.17 o 
   9   3   5      199.66      278.37     69.38 o 
  10   3   5      205.98      282.36     96.75 o 
  11   3   5       21.54       54.53     23.05 o 
  12   3   5        6.01        3.36     22.00 o 
 -15   4   5        1.25       84.24     72.72 o 
 -14   4   5        9.89       37.99     37.45 o 
 -13   4   5        9.60       32.55     35.82 o 
 -12   4   5        0.02        6.06     23.82 o 
 -11   4   5        0.90        7.20      5.56 o 
 -10   4   5       40.73       37.12     12.86 o 
  -9   4   5      967.66      969.91     35.03 o 
  -8   4   5      999.38      995.75     33.79 o 
  -7   4   5     1325.42     1217.96     64.57 o 
  -6   4   5      434.80      412.62     45.79 o 
  -5   4   5        0.15       19.59     13.28 o 
  -4   4   5      812.50      783.23     30.49 o 
  -3   4   5      405.94      404.66     12.46 o 
  -2   4   5      252.76      258.17     13.46 o 
  -1   4   5       14.27       15.82      5.69 o 
   0   4   5      258.18      251.78     20.18 o 
   1   4   5        1.66       14.08      8.15 o 
   2   4   5      890.41      852.66     47.03 o 
   3   4   5      589.92      602.47     36.66 o 
   4   4   5      381.66      408.99     51.63 o 
   5   4   5      839.96      804.43     46.59 o 
   6   4   5     1050.55     1036.60     45.21 o 
   7   4   5      599.73      551.46     62.71 o 
   8   4   5      407.80      404.69     68.74 o 
   9   4   5       41.33       47.91     25.66 o 
  10   4   5      206.34      226.93     79.11 o 
  11   4   5        0.13       14.89     22.12 o 
 -15   5   5       62.38      196.85    143.63 o 
 -14   5   5      231.37      370.76    227.68 o 
 -13   5   5      109.49       88.86     37.99 o 
 -12   5   5      123.99      108.23     53.00 o 
 -11   5   5      245.23      294.88     64.88 o 
 -10   5   5      486.48      478.02     23.79 o 
  -9   5   5      153.46      180.08     45.47 o 
  -8   5   5      119.39      136.86     42.53 o 
  -7   5   5      339.00      467.41    106.68 o 
  -6   5   5       45.58       55.34     16.40 o 
  -5   5   5       14.54       30.64      9.24 o 
  -4   5   5     4608.37     4676.17    136.81 o 
  -3   5   5     4766.43     4715.60     86.68 o 
  -2   5   5      747.89      780.22     29.60 o 
  -1   5   5      965.52      991.84     37.12 o 
   0   5   5       74.95       67.34     12.70 o 
   1   5   5      523.71      480.84     22.94 o 
   2   5   5      598.08      607.58     41.37 o 
   3   5   5      181.12      206.00     40.96 o 
   4   5   5      183.65      262.18     42.08 o 
   5   5   5      592.14      670.43     76.67 o 
   6   5   5       25.99       35.35      9.33 o 
   7   5   5      152.39      186.40     42.70 o 
   8   5   5       63.92       49.06     20.51 o 
   9   5   5      309.75      296.73     78.23 o 
  10   5   5      804.55      866.67     64.11 o 
  11   5   5       50.28       68.33     29.49 o 
 -15   6   5        1.34       17.41     24.03 o 
 -14   6   5        0.28       19.68     29.92 o 
 -13   6   5        0.40       22.12     30.83 o 
 -12   6   5       79.12       90.74     30.43 o 
 -11   6   5       11.08       50.54     27.81 o 
 -10   6   5      102.84       88.20     26.34 o 
  -9   6   5      739.60      787.68    141.45 o 
  -8   6   5     1196.97     1177.96     58.37 o 
  -7   6   5     1066.48     1073.47     54.56 o 
  -6   6   5      857.36      885.76     61.19 o 
  -5   6   5      112.23      174.54     39.59 o 
  -4   6   5        0.20        6.78      6.75 o 
  -3   6   5      182.70      198.98     25.38 o 
  -2   6   5      899.27      867.56     31.84 o 
  -1   6   5      869.96      871.58     31.27 o 
   0   6   5      521.07      488.36     25.93 o 
   1   6   5       90.73      102.01     17.29 o 
   2   6   5       22.04       36.98      8.55 o 
   3   6   5      320.61      314.59     62.88 o 
   4   6   5      124.29      119.96     24.92 o 
   5   6   5        3.43       18.87     11.16 o 
   6   6   5      965.55     1381.21    121.02 o 
   7   6   5      937.42     1032.76     60.36 o 
   8   6   5      523.59      505.58     35.34 o 
   9   6   5       73.32       68.48     30.97 o 
  10   6   5        4.14       12.48     21.89 o 
 -14   7   5       17.12        5.98     17.50 o 
 -13   7   5        1.52       19.59     18.50 o 
 -12   7   5      324.13      326.58    104.75 o 
 -11   7   5        2.11       17.62     18.27 o 
 -10   7   5       53.86       42.12     18.85 o 
  -9   7   5      191.51      199.57     58.42 o 
  -8   7   5        8.09       13.77     11.46 o 
  -7   7   5       77.11       63.40     19.58 o 
  -6   7   5      218.44      222.57     55.62 o 
  -5   7   5       61.61       71.45     20.11 o 
  -4   7   5      690.48      645.45     28.20 o 
  -3   7   5      991.29     1032.37     43.36 o 
  -2   7   5       44.48       49.06     10.09 o 
  -1   7   5       11.72        6.91      8.17 o 
   0   7   5      179.98      181.59     32.76 o 
   1   7   5        1.27       16.46      9.42 o 
   2   7   5        4.35        6.94     14.76 o 
   3   7   5       23.75       28.47     10.07 o 
   4   7   5        2.29       18.28     11.16 o 
   5   7   5      766.16      838.82     56.77 o 
   6   7   5      248.41      320.29     70.88 o 
   7   7   5      126.01      135.44     39.71 o 
   8   7   5      360.13       95.70    114.91 o 
   9   7   5     1243.01     1312.17    100.41 o 
  10   7   5      474.90      325.42    168.86 o 
 -14   8   5       25.65       41.62     52.32 o 
 -13   8   5        0.75       16.14     30.83 o 
 -12   8   5        3.86       11.72     19.71 o 
 -11   8   5      167.97      130.65     37.45 o 
 -10   8   5      214.15      242.87     60.78 o 
  -9   8   5      345.91      340.75     63.60 o 
  -8   8   5     1953.78     2014.78     97.55 o 
  -7   8   5        0.22       13.83     10.68 o 
  -6   8   5       23.00       55.00     23.01 o 
  -5   8   5       56.24       99.44     47.60 o 
  -4   8   5     2409.95     2556.99    130.77 o 
  -3   8   5       15.17       31.18     10.44 o 
  -2   8   5        3.94       11.73      5.72 o 
  -1   8   5       60.72       61.30     10.96 o 
   0   8   5      201.59      211.65     39.84 o 
   1   8   5      162.63      140.24     29.15 o 
   2   8   5      672.06      675.28     69.83 o 
   3   8   5        8.45       16.33      7.58 o 
   4   8   5      135.78      139.07     23.40 o 
   5   8   5       39.21       50.45     16.60 o 
   6   8   5      152.88      135.88     35.75 o 
   7   8   5        5.76       15.35     14.74 o 
   8   8   5        6.64       10.93     14.32 o 
   9   8   5        0.84       19.38     15.75 o 
 -14   9   5       79.51      111.35     46.79 o 
 -13   9   5      109.35      125.04    121.14 o 
 -12   9   5       15.96       41.39     24.17 o 
 -11   9   5        6.60       -1.73     11.08 o 
 -10   9   5        1.20       11.77     13.51 o 
  -9   9   5       54.48       74.63     26.77 o 
  -8   9   5        3.43       -2.95     12.29 o 
  -7   9   5      185.54      218.45     51.40 o 
  -6   9   5      175.35      169.58     37.78 o 
  -5   9   5      189.65      155.44     22.45 o 
  -4   9   5      113.84       99.65     25.73 o 
  -3   9   5     1873.64     1844.66    138.56 o 
  -2   9   5        1.59        3.60      9.73 o 
  -1   9   5        6.29       10.12     12.11 o 
   0   9   5       23.88       25.91      8.99 o 
   1   9   5      509.12      555.22     53.67 o 
   2   9   5      411.69      436.66     32.70 o 
   3   9   5      445.16      472.83     29.89 o 
   4   9   5        5.23        8.56     11.81 o 
   5   9   5       38.47       57.68     25.12 o 
   6   9   5       15.51       20.49      8.45 o 
   7   9   5      278.59      237.72     86.84 o 
   8   9   5       47.64       35.82     31.19 o 
 -12  10   5        8.55       12.62     17.86 o 
 -11  10   5       25.08       23.78     16.28 o 
 -10  10   5       73.92       74.55     23.34 o 
  -9  10   5        4.63        9.27     22.69 o 
  -8  10   5      583.75      589.09    113.41 o 
  -7  10   5       89.21       96.58     55.51 o 
  -6  10   5      620.94      878.28     71.93 o 
  -5  10   5       68.16       67.23     15.87 o 
  -4  10   5      205.13      204.74     46.26 o 
  -3  10   5      272.19      260.32     33.97 o 
  -2  10   5     1040.95     1129.83     55.41 o 
  -1  10   5      496.64      555.77     25.27 o 
   0  10   5      425.54      463.36     41.07 o 
   1  10   5      308.04      321.71     36.66 o 
   2  10   5       53.11       44.92     17.60 o 
   3  10   5      409.62      416.50     97.10 o 
   4  10   5       31.61       28.45     19.08 o 
   5  10   5      111.03       97.40     26.50 o 
   6  10   5       53.64       23.44     36.45 o 
   7  10   5      133.83       88.35     38.42 o 
 -12  11   5       59.54       42.18     45.27 o 
 -11  11   5        8.81       11.93     16.63 o 
 -10  11   5      118.27       81.31     46.99 o 
  -9  11   5      197.25      197.77     77.00 o 
  -8  11   5      498.40      463.18    124.33 o 
  -7  11   5      101.64       80.88     33.10 o 
  -6  11   5      149.57      143.07     45.02 o 
  -5  11   5       34.30       61.43     25.34 o 
  -4  11   5      263.47      290.88     28.93 o 
  -3  11   5       28.35       21.68     15.29 o 
  -2  11   5     1143.66     1235.20     59.62 o 
  -1  11   5      686.82      760.46    100.77 o 
   0  11   5       32.07       49.02     17.87 o 
   1  11   5       36.97       35.38     16.60 o 
   2  11   5        0.00        5.48     22.55 o 
   3  11   5        2.35       18.50     16.79 o 
   4  11   5       27.73       30.54     17.21 o 
   5  11   5       48.75       86.68     37.22 o 
   6  11   5       13.70       49.65     30.59 o 
 -11  12   5       25.60       25.19     24.14 o 
 -10  12   5       94.73      122.71     36.12 o 
  -9  12   5      148.32      177.25     78.21 o 
  -8  12   5       11.76        6.52     12.21 o 
  -7  12   5        1.61        9.95     13.62 o 
  -6  12   5      229.41      186.23     84.72 o 
  -5  12   5      296.09      329.05    114.16 o 
  -4  12   5       67.06       87.14     43.89 o 
  -3  12   5       34.02       28.49     23.21 o 
  -2  12   5       20.70       26.61     12.45 o 
  -1  12   5        6.83       15.73     19.59 o 
   0  12   5        1.59       34.59     21.67 o 
   1  12   5       35.95       45.41     24.66 o 
   2  12   5      175.01      211.45     64.02 o 
   3  12   5       23.60       44.66     31.96 o 
   4  12   5       40.94        9.78     19.53 o 
   5  12   5       13.34       19.63     18.89 o 
 -10  13   5      240.20      209.73    154.42 o 
  -9  13   5        0.45      -20.95     40.80 o 
  -8  13   5      153.24      102.28     80.79 o 
  -7  13   5        0.14       18.59     22.12 o 
  -6  13   5       10.42       10.52     28.65 o 
  -5  13   5        3.32       25.30     42.53 o 
  -4  13   5        0.13       -4.08     49.24 o 
  -3  13   5       15.86       56.04     41.26 o 
  -2  13   5      386.77      494.31     48.19 o 
  -1  13   5      229.74      235.57     95.34 o 
   0  13   5       50.41       53.60     26.95 o 
   1  13   5       77.76      103.98     33.54 o 
   2  13   5       24.08       32.64     15.31 o 
   3  13   5       11.14       22.75     17.18 o 
  -8  14   5       28.11       31.83     31.37 o 
  -7  14   5        8.67       50.69     27.93 o 
  -6  14   5       29.89       46.79     20.40 o 
  -5  14   5      172.49      125.67     66.01 o 
  -4  14   5      172.26      150.88    116.52 o 
  -3  14   5        6.77       19.40     34.82 o 
  -2  14   5       73.41       82.51     39.08 o 
  -1  14   5       45.02       38.63     44.61 o 
   0  14   5       43.89       32.92     24.92 o 
   1  14   5        5.46       15.70     18.63 o 
  -1 -15   6       56.94       72.04     26.46 o 
   0 -15   6        4.51       12.21     13.84 o 
   1 -15   6        1.37       36.66     26.57 o 
   2 -15   6      138.54      169.26     45.35 o 
   3 -15   6      237.44      189.74     72.73 o 
   4 -15   6        9.07        8.64     11.09 o 
   5 -15   6        0.00       22.95     15.53 o 
  -4 -14   6      112.04      109.89     45.01 o 
  -3 -14   6        9.53       23.64     20.21 o 
  -2 -14   6       26.02       34.89     26.16 o 
  -1 -14   6       21.94       17.62     20.23 o 
   0 -14   6        0.20       32.06     31.15 o 
   1 -14   6       94.25      101.92     27.05 o 
   2 -14   6        1.84       17.27     19.51 o 
   3 -14   6       83.60       79.01     41.67 o 
   4 -14   6       84.75       86.44     28.15 o 
   5 -14   6        0.53        3.46     16.21 o 
   6 -14   6       44.34       28.73     15.44 o 
   7 -14   6      115.53       98.56     64.83 o 
  -6 -13   6        9.48       43.67     27.50 o 
  -5 -13   6       46.37       57.77     34.64 o 
  -4 -13   6       11.87       24.18     19.95 o 
  -3 -13   6      454.71      365.69    143.41 o 
  -2 -13   6      358.77      437.73    137.78 o 
  -1 -13   6       76.50       82.07     25.63 o 
   0 -13   6      162.08      168.50     91.64 o 
   1 -13   6      188.11      200.17     71.74 o 
   2 -13   6       22.46       28.29     23.35 o 
   3 -13   6       58.97       56.37     24.23 o 
   4 -13   6       86.56       77.06     24.23 o 
   5 -13   6       11.51       27.48     30.78 o 
   6 -13   6       19.01       22.78     12.28 o 
   7 -13   6        0.00       -0.05      9.01 o 
   8 -13   6       14.79       13.78     19.13 o 
  -7 -12   6      110.63       90.13     41.94 o 
  -6 -12   6       45.74       38.41     26.35 o 
  -5 -12   6       12.15       15.77     25.24 o 
  -4 -12   6      342.72       72.84    146.53 o 
  -3 -12   6      177.74      179.06     86.60 o 
  -2 -12   6      204.69      205.62     68.60 o 
  -1 -12   6       44.31       58.31     24.17 o 
   0 -12   6        0.59       21.89     19.00 o 
   1 -12   6      577.09      566.97     54.44 o 
   2 -12   6      194.81      237.42     70.30 o 
   3 -12   6      188.98      206.26     41.75 o 
   4 -12   6      162.93       49.55     78.57 o 
   5 -12   6       51.05       61.89     35.01 o 
   6 -12   6      345.74      341.16     56.37 o 
   7 -12   6       10.89       14.91     10.47 o 
   8 -12   6       60.64       55.69     23.87 o 
   9 -12   6       56.46       33.19     39.99 o 
  10 -12   6      231.88      153.69    133.92 o 
  -9 -11   6       61.37       96.59     36.18 o 
  -8 -11   6      421.67      316.89    152.01 o 
  -7 -11   6      233.87      264.98    102.26 o 
  -6 -11   6        9.00       12.52     16.55 o 
  -5 -11   6      132.62      111.97     31.36 o 
  -4 -11   6      120.03      116.38     40.21 o 
  -3 -11   6       40.04       39.44     21.21 o 
  -2 -11   6        1.26       21.04     20.21 o 
  -1 -11   6      427.08      462.80    126.30 o 
   0 -11   6      445.11      517.33    107.31 o 
   1 -11   6      133.34      162.01     42.55 o 
   2 -11   6       10.13       37.85     20.24 o 
   3 -11   6     1192.16     1116.31     53.83 o 
   4 -11   6     1787.02     1848.76     45.27 o 
   5 -11   6      484.45      482.76     43.54 o 
   6 -11   6       91.51       73.25     27.17 o 
   7 -11   6       36.15       32.99     12.29 o 
   8 -11   6       52.61       45.85     18.65 o 
   9 -11   6      243.84      160.79     67.06 o 
  10 -11   6        3.59       -8.16     33.91 o 
 -10 -10   6        0.65        3.07     22.49 o 
  -9 -10   6       95.47       78.76     32.33 o 
  -8 -10   6       93.22       68.68     30.83 o 
  -7 -10   6      117.19      117.12     42.06 o 
  -6 -10   6      469.82      439.36    143.52 o 
  -5 -10   6      576.85      616.95    156.44 o 
  -4 -10   6      179.41      153.99    102.10 o 
  -3 -10   6     1665.80     1680.69    100.63 o 
  -2 -10   6      394.79      445.68    114.70 o 
  -1 -10   6     1156.20     1074.99     73.04 o 
   0 -10   6      189.56      176.03     45.75 o 
   1 -10   6      302.24      237.78     35.58 o 
   2 -10   6      360.92      339.08     51.41 o 
   3 -10   6      759.61      652.12     73.46 o 
   4 -10   6       19.80       27.81      9.54 o 
   5 -10   6       38.44       41.45     65.28 o 
   6 -10   6      419.31      456.80     62.72 o 
   7 -10   6        1.03       -3.04     12.30 o 
   8 -10   6       17.93       30.69     17.92 o 
   9 -10   6      157.59      165.69     63.13 o 
  10 -10   6       45.17       16.94     30.06 o 
  11 -10   6       56.50       41.98     36.27 o 
 -10  -9   6       30.18       29.22     16.74 o 
  -9  -9   6        8.21       28.27     20.86 o 
  -8  -9   6      100.77       91.91     43.19 o 
  -7  -9   6        2.26       23.98     10.59 o 
  -6  -9   6       52.19       37.81     36.44 o 
  -5  -9   6       53.87       83.97     18.88 o 
  -4  -9   6      635.30      581.19     26.28 o 
  -3  -9   6        7.06       28.22     13.67 o 
  -2  -9   6      365.00      352.92     43.73 o 
  -1  -9   6      771.92      724.38     31.15 o 
   0  -9   6      118.59      110.58     17.28 o 
   1  -9   6      621.50      574.17     45.86 o 
   2  -9   6       42.40       38.49     10.65 o 
   3  -9   6     1935.39     1875.51     66.89 o 
   4  -9   6      244.32      288.57     53.92 o 
   5  -9   6      215.72      225.06     53.59 o 
   6  -9   6       59.14       37.58     15.68 o 
   7  -9   6       81.35       80.82     27.86 o 
   8  -9   6      395.72      383.13     62.79 o 
   9  -9   6       15.11       45.69     18.74 o 
  10  -9   6      186.85      152.28     65.57 o 
  11  -9   6       24.38       29.08     15.60 o 
  12  -9   6      475.57      387.81    238.38 o 
 -11  -8   6        0.13       22.12     20.72 o 
 -10  -8   6        5.54       14.63     12.00 o 
  -9  -8   6      312.55      282.67     78.32 o 
  -8  -8   6      262.42      284.83     62.61 o 
  -7  -8   6      697.70      694.99     33.41 o 
  -6  -8   6      759.62      705.76     38.52 o 
  -5  -8   6      598.07      561.55     32.33 o 
  -4  -8   6      434.97      430.40     24.98 o 
  -3  -8   6      115.06      115.74     25.77 o 
  -2  -8   6       22.11       20.61      7.68 o 
  -1  -8   6        5.75        9.67      4.31 o 
   0  -8   6        3.33       10.17      3.87 o 
   1  -8   6       98.44      102.56     21.40 o 
   2  -8   6      603.10      596.20     55.64 o 
   3  -8   6      153.02       56.60     78.82 o 
   4  -8   6     2774.81     2881.63    120.90 o 
   5  -8   6      598.69      579.87     28.65 o 
   6  -8   6      750.26      797.80    150.66 o 
   7  -8   6      422.92      409.01     34.49 o 
   8  -8   6      166.60      219.85     22.02 o 
   9  -8   6      536.23      587.42    151.28 o 
  10  -8   6        0.03       28.15     22.06 o 
  11  -8   6      141.66      137.39     60.14 o 
  12  -8   6      115.84      118.16     58.64 o 
 -12  -7   6      133.71      132.62     50.32 o 
 -11  -7   6        0.67       13.66     15.46 o 
 -10  -7   6        2.93       25.99     18.41 o 
  -9  -7   6        5.50       11.40     14.51 o 
  -8  -7   6      448.06      482.49     40.22 o 
  -7  -7   6      783.01      691.61     43.39 o 
  -6  -7   6     1468.97     1467.10    131.22 o 
  -5  -7   6      309.97      285.10     42.46 o 
  -4  -7   6      512.13      462.06     41.58 o 
  -3  -7   6      779.52      827.20     69.31 o 
  -2  -7   6      127.96      152.76     31.52 o 
  -1  -7   6      695.16      622.64     35.10 o 
   0  -7   6     1640.64     1522.17     69.72 o 
   1  -7   6       20.36       16.22      6.83 o 
   2  -7   6       11.48       16.73      5.33 o 
   3  -7   6     1980.51     1841.42     57.96 o 
   4  -7   6      198.92      215.41     37.93 o 
   5  -7   6        0.78       19.63     11.42 o 
   6  -7   6      141.63      264.83    197.94 o 
   7  -7   6     1380.99     1347.76     62.56 o 
   8  -7   6     1234.02     1099.16     46.41 o 
   9  -7   6      226.95      181.80    122.59 o 
  10  -7   6       19.47       23.97     17.92 o 
  11  -7   6      255.67      217.42    108.20 o 
  12  -7   6      170.56      177.83     56.74 o 
 -13  -6   6      155.31      220.95    136.42 o 
 -12  -6   6        0.02       13.46     23.37 o 
 -11  -6   6        4.25       23.07     11.86 o 
 -10  -6   6       64.38       66.32     29.45 o 
  -9  -6   6      159.34      185.57     49.86 o 
  -8  -6   6      129.49      137.04     25.47 o 
  -7  -6   6       10.89       15.06     10.62 o 
  -6  -6   6      552.12      483.41     50.99 o 
  -5  -6   6     1001.74     1215.52    132.56 o 
  -4  -6   6      708.94      947.31     62.17 o 
  -3  -6   6     1245.88     1826.46     58.85 o 
  -2  -6   6       98.18      109.89     20.85 o 
  -1  -6   6     1085.43     1282.92    154.80 o 
   0  -6   6      603.80      589.34     23.52 o 
   1  -6   6        4.90       11.15      6.83 o 
   2  -6   6        6.37       15.36      6.58 o 
   3  -6   6       60.42       89.16     19.47 o 
   4  -6   6      477.32      469.73     33.61 o 
   5  -6   6      736.19      684.61     29.56 o 
   6  -6   6      725.86      713.09    118.38 o 
   7  -6   6      748.43      734.67     54.10 o 
   8  -6   6      414.21      416.86     41.68 o 
   9  -6   6        1.40       16.54     17.50 o 
  10  -6   6      174.87      182.80     53.68 o 
  11  -6   6        1.07        8.19     28.14 o 
  12  -6   6       77.79       76.41     47.41 o 
  13  -6   6       20.99       39.59     23.48 o 
 -13  -5   6      731.04      755.96     52.74 o 
 -12  -5   6        0.80       30.88     18.37 o 
 -11  -5   6       15.53       18.61     12.28 o 
 -10  -5   6      432.09      413.80     80.05 o 
  -9  -5   6     1692.41     1622.87     68.77 o 
  -8  -5   6      266.77      243.22     49.58 o 
  -7  -5   6      159.49      157.61     31.02 o 
  -6  -5   6       10.90       28.99     14.83 o 
  -5  -5   6      596.95      683.52     75.47 o 
  -4  -5   6     1401.62     1878.98     85.00 o 
  -3  -5   6      129.90      209.80     29.34 o 
  -2  -5   6     1205.63     1622.86     98.97 o 
  -1  -5   6      388.55      324.77     43.73 o 
   0  -5   6     1848.84     1582.84     57.03 o 
   1  -5   6      974.04      996.26     39.30 o 
   2  -5   6     2211.70     2293.34     76.69 o 
   3  -5   6     1596.90     1339.92    278.87 o 
   4  -5   6       81.47      111.01     22.10 o 
   5  -5   6      377.64      324.05     42.11 o 
   6  -5   6        1.92        2.35      9.65 o 
   7  -5   6      144.76      114.89     16.12 o 
   8  -5   6      235.05      262.34     61.39 o 
   9  -5   6       73.62       95.30     32.84 o 
  10  -5   6        1.28       20.48     20.77 o 
  11  -5   6      181.56      193.34     71.52 o 
  12  -5   6      213.79      190.98     82.34 o 
  13  -5   6       24.93       45.97     56.67 o 
 -14  -4   6       66.27       84.92     42.52 o 
 -13  -4   6        4.83       39.16     23.36 o 
 -12  -4   6      146.62      141.73     37.60 o 
 -11  -4   6       28.26       28.63     20.18 o 
 -10  -4   6      350.17      354.69     68.92 o 
  -9  -4   6     2259.55     2042.39     94.57 o 
  -8  -4   6      415.63      472.81     89.05 o 
  -7  -4   6      132.57      148.09     35.77 o 
  -6  -4   6     1094.18     1226.51    182.83 o 
  -5  -4   6     1262.19     1333.54    148.94 o 
  -4  -4   6     5538.46     7717.16    100.88 o 
  -3  -4   6     1634.34     2588.44     71.44 o 
  -2  -4   6     8101.24    11498.70    929.37 o 
  -1  -4   6        2.81        4.08      5.80 o 
   0  -4   6     1008.09      967.93     51.66 o 
   1  -4   6       34.50       32.27      7.89 o 
   2  -4   6     2002.80     2198.50     85.16 o 
   3  -4   6        0.11       14.03      8.13 o 
   4  -4   6        0.39        2.74      7.60 o 
   5  -4   6      102.24      113.52     21.85 o 
   6  -4   6      109.44      106.17     17.31 o 
   7  -4   6      254.79      285.29     79.88 o 
   8  -4   6      102.41      140.35     27.64 o 
   9  -4   6      214.69      228.35     37.88 o 
  10  -4   6       37.30       70.69     58.98 o 
  11  -4   6       34.61       60.03     34.10 o 
  12  -4   6       21.71       28.35     23.95 o 
  13  -4   6        1.61       21.67     15.77 o 
 -14  -3   6       51.49       38.26     26.49 o 
 -13  -3   6      265.41      230.31     88.23 o 
 -12  -3   6       69.25       75.05     20.65 o 
 -11  -3   6      141.84      176.31     40.31 o 
 -10  -3   6      243.18      229.50     40.34 o 
  -9  -3   6       20.85       24.71     13.94 o 
  -8  -3   6       17.77       18.76     14.75 o 
  -7  -3   6      183.35      192.56     32.09 o 
  -6  -3   6      203.82      226.33     44.68 o 
  -5  -3   6      473.41      561.33     65.45 o 
  -4  -3   6      658.71      917.54     40.55 o 
  -3  -3   6     3385.84     4744.59    118.26 o 
  -2  -3   6     1350.56     1594.31     91.46 o 
  -1  -3   6      245.15      292.90     19.23 o 
   0  -3   6      346.87      288.49     13.97 o 
   1  -3   6       41.90       43.19     10.44 o 
   2  -3   6        5.86        3.19      5.56 o 
   3  -3   6       18.45       16.02      8.96 o 
   4  -3   6      317.56      310.18     21.70 o 
   5  -3   6      510.08      554.74     42.08 o 
   6  -3   6      754.05      806.89     34.33 o 
   7  -3   6        0.58       20.89     21.31 o 
   8  -3   6       82.61      127.50     49.29 o 
   9  -3   6      637.34      743.55    125.73 o 
  10  -3   6      287.17      293.14     63.56 o 
  11  -3   6      351.06      448.02    123.11 o 
  12  -3   6      422.38      388.94    116.38 o 
  13  -3   6      135.64       90.52     54.26 o 
 -14  -2   6       85.17       76.17     62.38 o 
 -13  -2   6      501.43      465.66     65.96 o 
 -12  -2   6        0.00       17.25     14.34 o 
 -11  -2   6      186.96      204.57     44.43 o 
 -10  -2   6       87.71       59.73     15.98 o 
  -9  -2   6       19.00       21.85     12.38 o 
  -8  -2   6       97.01       88.87     19.41 o 
  -7  -2   6       18.27        9.56     11.17 o 
  -6  -2   6      255.88      278.87     54.66 o 
  -5  -2   6     2371.30     2545.80    165.00 o 
  -4  -2   6      345.50      355.93     39.56 o 
  -3  -2   6      598.04      638.91     40.08 o 
  -2  -2   6      828.61      770.47     22.80 o 
  -1  -2   6      491.74      459.27     17.44 o 
   0  -2   6        1.46        8.50      4.24 o 
   1  -2   6      395.91      330.44     18.15 o 
   2  -2   6      566.22      515.87     23.86 o 
   3  -2   6      476.87      454.56     18.59 o 
   4  -2   6     2126.55     2274.62     47.72 o 
   5  -2   6     3908.45     4167.19     95.67 o 
   6  -2   6      502.88      420.16     33.81 o 
   7  -2   6       55.97       79.48     21.43 o 
   8  -2   6      772.14      884.09    160.34 o 
   9  -2   6      741.53      738.52     70.32 o 
  10  -2   6      583.58      622.79    142.05 o 
  11  -2   6      557.10      499.61    218.16 o 
  12  -2   6        1.51       16.24     28.85 o 
  13  -2   6        8.99       12.36     20.61 o 
 -14  -1   6      482.84      336.35    147.86 o 
 -13  -1   6       20.99       36.70     17.57 o 
 -12  -1   6      116.12      133.58     33.01 o 
 -11  -1   6      108.44      136.60     32.23 o 
 -10  -1   6      144.83      149.36     32.12 o 
  -9  -1   6        2.88        7.70      9.82 o 
  -8  -1   6        8.42       18.09     14.47 o 
  -7  -1   6       44.84       43.41     14.08 o 
  -6  -1   6      296.56      312.39     36.14 o 
  -5  -1   6      342.46      349.97     22.13 o 
  -4  -1   6       30.43       29.06      8.86 o 
  -3  -1   6     1132.24     1353.97     71.52 o 
  -2  -1   6      391.15      364.67     17.86 o 
  -1  -1   6     2096.20     1897.39     40.83 o 
   0  -1   6        2.39        8.14      6.26 o 
   1  -1   6       42.48       36.86      5.46 o 
   2  -1   6     3422.46     3212.65    124.00 o 
   3  -1   6      306.63      270.33     16.32 o 
   4  -1   6      765.60      804.20     32.91 o 
   5  -1   6      586.83      640.21     34.85 o 
   6  -1   6        9.28       52.75     21.07 o 
   7  -1   6       11.72       85.53     38.40 o 
   8  -1   6      589.09      656.74    118.14 o 
   9  -1   6      403.89      455.73     90.06 o 
  10  -1   6       24.66       34.05     14.45 o 
  11  -1   6       25.64       65.16     18.85 o 
  12  -1   6        5.44       27.70     18.85 o 
  13  -1   6      105.37      145.10     89.67 o 
 -15   0   6      184.88      210.73     76.17 o 
 -14   0   6       59.78       48.47     27.43 o 
 -13   0   6       28.54       21.63     17.79 o 
 -12   0   6       87.24      155.06     80.15 o 
 -11   0   6      238.92      208.69     53.08 o 
 -10   0   6     1383.85     1446.81     71.30 o 
  -9   0   6      350.76      359.85     39.89 o 
  -8   0   6      119.44      129.87     21.80 o 
  -7   0   6     1521.68     1398.45     50.70 o 
  -6   0   6      355.62      293.13     23.18 o 
  -5   0   6       51.91       60.40     14.30 o 
  -4   0   6     1114.24     1247.25     41.31 o 
  -3   0   6     1286.63     1280.28     34.25 o 
  -2   0   6        2.49        3.03      4.10 o 
  -1   0   6     1678.18     1617.03     62.31 o 
   0   0   6      396.85      399.09     17.24 o 
   1   0   6      462.31      490.48     22.63 o 
   2   0   6      211.94      207.61     18.10 o 
   3   0   6      163.44      203.31     31.39 o 
   4   0   6      633.62      737.70     28.75 o 
   5   0   6       14.93       16.98      5.91 o 
   6   0   6      941.60     1059.49     32.28 o 
   7   0   6      393.91      614.17    125.47 o 
   8   0   6      211.05      632.75    121.46 o 
   9   0   6        3.10      -10.11     27.90 o 
  10   0   6       91.69      103.23     37.66 o 
  11   0   6        2.46       35.81     25.95 o 
  12   0   6        1.48       21.10     17.81 o 
 -15   1   6      234.41      224.42    185.79 o 
 -14   1   6      110.81      110.56     51.11 o 
 -13   1   6      185.12      141.98     51.91 o 
 -12   1   6        0.38        7.13      6.61 o 
 -11   1   6        9.73       17.86     15.02 o 
 -10   1   6     1834.70     1825.03     76.31 o 
  -9   1   6       67.54       83.49     22.04 o 
  -8   1   6       24.60       32.35      8.15 o 
  -7   1   6       17.23       23.85      5.71 o 
  -6   1   6      538.55      530.87     22.77 o 
  -5   1   6       22.42       43.98      9.28 o 
  -4   1   6     1076.86     1138.88     53.29 o 
  -3   1   6       93.50       81.16     11.40 o 
  -2   1   6       34.57       39.22      6.65 o 
  -1   1   6      442.43      413.21     13.95 o 
   0   1   6     5996.50     5652.17    114.35 o 
   1   1   6      597.25      620.05     22.61 o 
   2   1   6       71.11      102.32     16.80 o 
   3   1   6      246.99      240.16     23.05 o 
   4   1   6      162.32      154.19     25.05 o 
   5   1   6      127.51      128.97     18.21 o 
   6   1   6      236.30      234.76     27.79 o 
   7   1   6      686.40      637.38     27.75 o 
   8   1   6       76.46       72.30     27.09 o 
   9   1   6      512.77      487.18    107.05 o 
  10   1   6     1695.61     1819.66     92.71 o 
  11   1   6       14.74       31.65     25.66 o 
  12   1   6        2.29       18.62     19.36 o 
 -15   2   6      138.00      218.79    192.50 o 
 -13   2   6      311.11      584.46    136.07 o 
 -12   2   6       28.64       31.26     14.21 o 
 -11   2   6      438.89      432.29     43.65 o 
 -10   2   6      156.59      164.90     35.59 o 
  -9   2   6      259.74      262.11     39.63 o 
  -8   2   6      709.54      662.21     26.62 o 
  -7   2   6     1024.03     1011.37     33.35 o 
  -6   2   6      108.34      130.02     15.40 o 
  -5   2   6     2038.65     2151.89     92.01 o 
  -4   2   6     1610.79     1595.03     74.29 o 
  -3   2   6     2842.65     2947.54     47.15 o 
  -2   2   6        6.61       13.28      5.50 o 
  -1   2   6     8713.09     8816.03    243.89 o 
   0   2   6     2537.60     2539.90     41.52 o 
   1   2   6       56.11       66.76     11.41 o 
   2   2   6      326.84      285.65     17.23 o 
   3   2   6        0.63       10.14     10.83 o 
   4   2   6      127.02      163.61     28.78 o 
   5   2   6      290.02      301.98     34.08 o 
   6   2   6      354.29      353.55     39.45 o 
   7   2   6      288.33      349.08     33.77 o 
   8   2   6        6.23        8.08      7.01 o 
   9   2   6       95.54      134.56     35.11 o 
  10   2   6        0.17        6.78     23.13 o 
  11   2   6       21.83       51.57     19.22 o 
  12   2   6        6.36       62.30     25.02 o 
 -15   3   6       24.70       40.53     59.48 o 
 -13   3   6       14.95       37.19     26.90 o 
 -12   3   6      218.86      232.61     25.45 o 
 -11   3   6        3.01       17.24      8.81 o 
 -10   3   6      220.30      174.09     38.57 o 
  -9   3   6       46.55       30.50     10.16 o 
  -8   3   6     2276.38     2390.55     58.68 o 
  -7   3   6       49.01       52.68      9.84 o 
  -6   3   6      148.50      179.39     19.43 o 
  -5   3   6        5.23       12.72      4.41 o 
  -4   3   6       42.75       52.27     10.88 o 
  -3   3   6      851.25      796.28     34.21 o 
  -2   3   6       12.72       17.08      7.46 o 
  -1   3   6      594.63      631.17     26.75 o 
   0   3   6       86.82      132.12     19.44 o 
   1   3   6     3765.14     3566.82     82.44 o 
   2   3   6       83.14      119.10     19.89 o 
   3   3   6       79.93       65.78     11.83 o 
   4   3   6        0.20        0.75      8.50 o 
   5   3   6      929.35      876.27     36.63 o 
   6   3   6      835.58      717.93     51.67 o 
   7   3   6        0.19        3.68      8.78 o 
   8   3   6      208.12      243.16     55.68 o 
   9   3   6        4.34       15.27     15.36 o 
  10   3   6      274.09      283.94     62.45 o 
  11   3   6       22.57       15.30     35.73 o 
 -15   4   6        6.10       63.56     37.09 o 
 -14   4   6      201.89      622.75     78.43 o 
 -13   4   6       33.48       24.96     11.39 o 
 -12   4   6      181.61      131.52     53.00 o 
 -11   4   6       60.87       54.10     16.86 o 
 -10   4   6      348.16      317.11     30.56 o 
  -9   4   6       92.16       78.19     18.86 o 
  -8   4   6       48.23       47.98     18.49 o 
  -7   4   6      950.69      940.97     66.80 o 
  -6   4   6       96.07      133.63     33.72 o 
  -5   4   6       21.24       26.29      6.36 o 
  -4   4   6     1150.54     1097.44     37.26 o 
  -3   4   6      140.71      139.79     20.01 o 
  -2   4   6       10.82       14.35      7.41 o 
  -1   4   6     1854.19     1786.82     51.85 o 
   0   4   6     1442.21     1405.11     63.83 o 
   1   4   6     7516.94     7682.00    110.61 o 
   2   4   6      760.78      736.23     43.65 o 
   3   4   6      753.39      731.49     43.30 o 
   4   4   6      486.51      524.42     67.91 o 
   5   4   6     1049.57     1184.07     58.41 o 
   6   4   6     1183.97     1215.87    106.00 o 
   7   4   6      308.13      325.68     49.04 o 
   8   4   6      162.20      209.39     49.66 o 
   9   4   6       37.69       25.90     30.24 o 
  10   4   6       46.44       87.04     38.86 o 
  11   4   6        1.32       29.35     32.60 o 
 -15   5   6      102.56      183.52     68.91 o 
 -14   5   6       39.30       69.18     61.48 o 
 -13   5   6       80.03       46.31     21.38 o 
 -12   5   6        5.79       14.37     15.82 o 
 -11   5   6        0.59      -10.21     22.22 o 
 -10   5   6       85.19      106.92     33.63 o 
  -9   5   6      326.59      353.37     89.49 o 
  -8   5   6      877.99      875.82     56.11 o 
  -7   5   6      186.42      202.49     47.58 o 
  -6   5   6       31.40       59.77     16.22 o 
  -5   5   6      159.07      188.26     45.95 o 
  -4   5   6       23.32       19.23      3.96 o 
  -3   5   6      383.32      392.44     17.79 o 
  -2   5   6      471.43      403.86     38.54 o 
  -1   5   6     3375.94     3533.56     81.33 o 
   0   5   6     6963.23     6838.50    169.07 o 
   1   5   6      145.99      158.24     30.12 o 
   2   5   6      157.09      184.02     34.20 o 
   3   5   6       77.43       99.45     22.50 o 
   4   5   6      747.24      803.55     78.73 o 
   5   5   6      210.70      284.65     45.12 o 
   6   5   6      101.76      126.08     33.58 o 
   7   5   6      129.21      141.13     36.74 o 
   8   5   6      187.65      211.16     48.54 o 
   9   5   6      176.97      176.23     54.99 o 
  10   5   6      111.70      105.59     41.92 o 
 -15   6   6        0.97       24.66     35.27 o 
 -14   6   6       35.64       27.20     38.26 o 
 -13   6   6      292.33      285.90    108.77 o 
 -12   6   6        1.27       10.74     14.06 o 
 -11   6   6     1417.84     1394.79     96.07 o 
 -10   6   6        2.96        3.74     15.20 o 
  -9   6   6      281.36      318.79     79.87 o 
  -8   6   6      194.28      238.86     52.28 o 
  -7   6   6      379.85      423.69    102.26 o 
  -6   6   6        1.67       24.30     29.20 o 
  -5   6   6     1500.18     1781.52    300.40 o 
  -4   6   6     4417.81     4556.33    177.37 o 
  -3   6   6     1215.18     1110.51     38.21 o 
  -2   6   6      804.59      790.64     35.44 o 
  -1   6   6      111.98      117.84     27.00 o 
   0   6   6      205.26      179.08     31.82 o 
   1   6   6      527.58      500.89     38.37 o 
   2   6   6       67.53       85.03     19.56 o 
   3   6   6       30.17       34.58     12.58 o 
   4   6   6       25.87      150.23    238.52 o 
   5   6   6      187.48      209.92     35.07 o 
   6   6   6       30.30      115.31     71.73 o 
   7   6   6        1.19       28.26     16.51 o 
   8   6   6      100.99      120.16     36.10 o 
   9   6   6      118.09      109.45     55.78 o 
  10   6   6      123.15       92.04     34.88 o 
 -14   7   6        9.93       35.00     49.69 o 
 -13   7   6       14.22       29.65     22.35 o 
 -12   7   6       96.89       61.14     28.18 o 
 -11   7   6       82.37       69.15     25.21 o 
 -10   7   6       56.75       76.34     20.63 o 
  -9   7   6      164.33      194.19     48.54 o 
  -8   7   6      375.27      440.11     77.09 o 
  -7   7   6      118.45      132.73     29.90 o 
  -6   7   6      484.97      544.96    104.04 o 
  -5   7   6     2073.20     2018.47     96.68 o 
  -4   7   6      154.76      142.32     13.87 o 
  -3   7   6      207.70      186.86     35.81 o 
  -2   7   6      425.34      422.40     31.91 o 
  -1   7   6      124.64      135.35     27.08 o 
   0   7   6      956.22      960.93     51.24 o 
   1   7   6       15.72       25.68     11.25 o 
   2   7   6     1907.76     1939.21     72.23 o 
   3   7   6     1183.47     1223.28     38.15 o 
   4   7   6        0.20        4.69     13.34 o 
   5   7   6      501.96      533.25     72.47 o 
   6   7   6      195.33      194.20     45.56 o 
   7   7   6        0.79       10.92     13.03 o 
   8   7   6      147.70       92.28     49.64 o 
   9   7   6       31.89       32.72     21.61 o 
 -14   8   6        0.30       24.57     30.38 o 
 -13   8   6      569.07      686.49    115.06 o 
 -12   8   6        9.36       23.86     16.76 o 
 -11   8   6        0.87       30.62     17.46 o 
 -10   8   6       15.13       18.23     13.16 o 
  -9   8   6      172.04      195.08     44.90 o 
  -8   8   6       88.61       90.79     24.16 o 
  -7   8   6      260.31      246.30     35.36 o 
  -6   8   6      119.35      145.49     38.66 o 
  -5   8   6        0.10        4.91      5.05 o 
  -4   8   6      800.07      788.22     31.03 o 
  -3   8   6      146.64      145.18     25.05 o 
  -2   8   6       86.17       97.77     24.15 o 
  -1   8   6     1664.58     1547.76     71.93 o 
   0   8   6        0.17       13.32     11.67 o 
   1   8   6        3.70       14.83      9.56 o 
   2   8   6       73.09       66.33     20.17 o 
   3   8   6       43.09       22.14     10.68 o 
   4   8   6       15.21       48.11     16.06 o 
   5   8   6      123.84      117.19     30.26 o 
   6   8   6      497.16      432.82    106.29 o 
   7   8   6       48.36       58.97     24.75 o 
   8   8   6        1.61       11.96     11.05 o 
 -13   9   6       15.17       12.28     22.23 o 
 -12   9   6      430.12      375.93    112.27 o 
 -11   9   6        1.76       36.41     20.90 o 
 -10   9   6     1286.56     1237.70     55.32 o 
  -9   9   6       26.68       52.49     26.63 o 
  -8   9   6      793.49      851.28     66.13 o 
  -7   9   6      178.39      197.98     42.79 o 
  -6   9   6       58.85      116.25     52.59 o 
  -5   9   6       36.35       31.31     13.76 o 
  -4   9   6      170.52      154.93     33.00 o 
  -3   9   6      388.83      414.68     38.05 o 
  -2   9   6       42.13       55.56     13.18 o 
  -1   9   6       73.97       67.11     20.93 o 
   0   9   6      964.68      928.44     36.14 o 
   1   9   6       18.36       29.68     11.49 o 
   2   9   6      385.56      388.45     39.88 o 
   3   9   6      155.83      176.08     47.36 o 
   4   9   6      212.23      214.99     46.01 o 
   5   9   6      100.63       99.82     23.82 o 
   6   9   6       97.02       75.57     25.16 o 
   7   9   6        1.98       11.84     12.73 o 
   8   9   6        9.70       27.11     48.87 o 
 -13  10   6      162.61      162.67    107.27 o 
 -12  10   6      115.55      108.11     71.38 o 
 -11  10   6       22.00       21.72     15.83 o 
 -10  10   6        0.03       17.38     13.60 o 
  -9  10   6       44.59       70.11     27.38 o 
  -8  10   6      344.20      354.48     79.69 o 
  -7  10   6     1040.55     1233.84     67.05 o 
  -6  10   6        9.71       70.17     29.27 o 
  -5  10   6        1.52      174.48     50.94 o 
  -4  10   6       61.60       61.91     16.08 o 
  -3  10   6     1237.80     1222.86     57.56 o 
  -2  10   6        2.68       16.31      9.24 o 
  -1  10   6      242.31      283.31     41.22 o 
   0  10   6      678.65      706.43     33.76 o 
   1  10   6        1.23        9.03      9.01 o 
   2  10   6       54.88       67.23     24.18 o 
   3  10   6      357.17      382.47     96.02 o 
   4  10   6        0.84       30.56     33.19 o 
   5  10   6      123.85      130.67     44.50 o 
   6  10   6      201.88      201.46    102.97 o 
   7  10   6      249.87      201.21     77.61 o 
 -12  11   6       64.36       39.43     18.87 o 
 -11  11   6       42.58       30.74     21.92 o 
 -10  11   6      482.16      483.84     61.57 o 
  -9  11   6      222.22      174.86     64.53 o 
  -8  11   6       81.58       89.86     27.40 o 
  -7  11   6      209.64      181.01     70.46 o 
  -6  11   6       76.37       89.69     36.74 o 
  -5  11   6       25.49       58.71     28.00 o 
  -4  11   6       71.61       68.24     25.75 o 
  -3  11   6       97.12       86.38     26.73 o 
  -2  11   6       52.08       49.88     19.07 o 
  -1  11   6      137.14      148.67     47.33 o 
   0  11   6        5.34       28.15     24.29 o 
   1  11   6       33.85       56.79     21.42 o 
   2  11   6      855.80      915.46     95.63 o 
   3  11   6       85.95       83.85     31.99 o 
   4  11   6       37.64       33.72     33.71 o 
   5  11   6       23.27       33.45     18.68 o 
 -11  12   6       35.09       20.29     16.57 o 
 -10  12   6       27.21       21.86     19.10 o 
  -9  12   6       29.61       29.24     22.96 o 
  -8  12   6      326.15      287.07     43.07 o 
  -7  12   6       54.50       61.84     30.37 o 
  -6  12   6       78.24       70.73     31.46 o 
  -5  12   6      375.14      380.74    184.61 o 
  -4  12   6      148.25      168.74     81.42 o 
  -3  12   6      281.73      331.14    142.45 o 
  -2  12   6      109.38      110.52     32.96 o 
  -1  12   6       18.74       13.45     15.30 o 
   0  12   6      131.69      121.71     50.91 o 
   1  12   6        9.29       37.06     21.71 o 
   2  12   6       27.13       41.50     27.16 o 
   3  12   6        6.83       13.41     16.51 o 
   4  12   6       83.41       86.80     43.24 o 
 -10  13   6      292.80      205.56    187.51 o 
  -9  13   6        0.01       18.04     36.90 o 
  -8  13   6        0.29        3.81     40.62 o 
  -7  13   6       30.75       50.23     39.99 o 
  -6  13   6       73.46       74.26     52.86 o 
  -5  13   6        0.89       20.04     39.53 o 
  -4  13   6        5.27       83.87     80.97 o 
  -3  13   6       17.48       46.70     38.26 o 
  -2  13   6      147.31      127.03     60.84 o 
  -1  13   6       80.82      113.98     46.56 o 
   0  13   6       47.45       49.66     17.90 o 
   1  13   6       52.79       78.66     23.12 o 
   2  13   6      137.81      121.55     40.30 o 
  -8  14   6      187.41      131.11    120.41 o 
  -7  14   6      104.19      107.18     69.55 o 
  -6  14   6       28.27       58.94     61.75 o 
  -5  14   6       80.48       87.32     61.20 o 
  -4  14   6       67.63       88.23     45.34 o 
  -3  14   6       19.04       26.93     54.77 o 
  -2  14   6       56.28       83.33     70.91 o 
  -1  14   6      145.27      131.30    111.44 o 
   0  14   6       17.47       19.81     29.74 o 
  -1 -15   7        9.24       40.43     21.85 o 
   0 -15   7       34.70       29.85     25.35 o 
   1 -15   7      250.11      216.55     85.70 o 
   2 -15   7      275.32      239.65     70.37 o 
   3 -15   7      261.24      235.91    101.26 o 
   4 -15   7      243.45      154.85     93.66 o 
  -4 -14   7       64.04       77.56     39.51 o 
  -3 -14   7       52.32       74.74     50.21 o 
  -2 -14   7       21.87       35.67     15.28 o 
  -1 -14   7        5.52       61.48     29.38 o 
   0 -14   7       12.97       13.28     17.49 o 
   1 -14   7      475.61      459.83    144.17 o 
   2 -14   7      101.08      105.15     44.67 o 
   3 -14   7       83.56       52.95     34.23 o 
   4 -14   7       31.32       18.52     16.51 o 
   5 -14   7      259.54      176.55    103.12 o 
   6 -14   7        7.68       -3.75     18.34 o 
   7 -14   7        1.57       18.59     21.31 o 
  -6 -13   7      107.94       52.86     42.66 o 
  -5 -13   7        0.01       32.44     25.23 o 
  -4 -13   7       35.19       54.08     41.94 o 
  -3 -13   7        2.73       29.54     19.32 o 
  -2 -13   7        7.68       40.66     29.67 o 
  -1 -13   7      141.23      139.08     56.09 o 
   0 -13   7        1.00       24.23     15.80 o 
   1 -13   7       28.55       34.61     40.08 o 
   2 -13   7       43.94       90.72     34.11 o 
   3 -13   7        9.75       27.67     18.69 o 
   4 -13   7      186.05      188.39     81.19 o 
   5 -13   7      210.23      174.58     51.51 o 
   6 -13   7      151.74      133.45     91.95 o 
   7 -13   7        0.56        0.76     18.39 o 
  -7 -12   7       15.57       42.93     30.75 o 
  -6 -12   7        6.66       19.68     26.52 o 
  -5 -12   7      141.09      101.19     41.58 o 
  -4 -12   7        4.98       -9.52     40.44 o 
  -3 -12   7       23.87       69.83     31.24 o 
  -2 -12   7        0.41       18.35     14.90 o 
  -1 -12   7      439.46      460.27     51.23 o 
   0 -12   7      138.04      156.19     50.54 o 
   1 -12   7      308.47      374.81    100.49 o 
   2 -12   7      436.64      486.57    115.88 o 
   3 -12   7      103.82      107.75     31.33 o 
   4 -12   7      224.41      230.45     78.26 o 
   5 -12   7       61.98       88.04     29.17 o 
   6 -12   7       13.93       22.45     14.49 o 
   7 -12   7       44.57       39.54     15.16 o 
   8 -12   7       60.07       71.61     33.09 o 
   9 -12   7      289.63      246.18    173.19 o 
  -8 -11   7      399.27      290.21    150.62 o 
  -7 -11   7       23.36       78.98     35.79 o 
  -6 -11   7       12.42       37.38     26.27 o 
  -5 -11   7        3.00       36.84     28.91 o 
  -4 -11   7       14.01       18.04     14.83 o 
  -3 -11   7      357.20      325.43    144.54 o 
  -2 -11   7      313.89      329.31     91.90 o 
  -1 -11   7      244.62      317.16     68.78 o 
   0 -11   7      876.22      889.35     76.84 o 
   1 -11   7      195.36      210.22     51.07 o 
   2 -11   7      658.58      559.70     55.32 o 
   3 -11   7      681.29      639.57     45.40 o 
   4 -11   7      921.93     1031.64     50.24 o 
   5 -11   7     2352.01     2364.98     59.45 o 
   6 -11   7        8.47       20.39      8.41 o 
   7 -11   7        0.25       10.50     16.13 o 
   8 -11   7        5.13        5.40     14.60 o 
   9 -11   7       63.22       65.77     34.32 o 
  10 -11   7        1.92       26.20     26.57 o 
  -9 -10   7       88.07       75.06     31.96 o 
  -8 -10   7       16.34       31.02     20.95 o 
  -7 -10   7        0.22       13.78     13.88 o 
  -6 -10   7        1.03        8.77     17.52 o 
  -5 -10   7      997.50      971.70     62.41 o 
  -4 -10   7      730.68      693.04     59.09 o 
  -3 -10   7      275.48      306.81     96.01 o 
  -2 -10   7       37.71       23.34     14.93 o 
  -1 -10   7     1312.82     1251.12     68.88 o 
   0 -10   7      764.72      737.20     40.96 o 
   1 -10   7      442.77      426.43     36.18 o 
   2 -10   7      194.25      179.26     38.33 o 
   3 -10   7      792.24      754.21     27.90 o 
   4 -10   7      288.02      290.84     49.97 o 
   5 -10   7      430.33      140.98    153.47 o 
   6 -10   7       85.53       89.11     25.59 o 
   7 -10   7      201.47      196.47     58.47 o 
   8 -10   7      233.07      168.59     64.26 o 
   9 -10   7        8.42       11.63     12.90 o 
  10 -10   7        0.03       17.41     14.99 o 
  11 -10   7       62.34       60.84     25.39 o 
 -10  -9   7       18.12       27.62     20.16 o 
  -9  -9   7      237.57      186.21     59.24 o 
  -8  -9   7       62.53       81.97     29.19 o 
  -7  -9   7        5.00      -11.04     22.47 o 
  -6  -9   7       93.73       80.32     19.50 o 
  -5  -9   7       44.00       46.38     15.15 o 
  -4  -9   7       82.98       75.11     25.72 o 
  -3  -9   7      597.24      662.27     56.14 o 
  -2  -9   7      254.07      226.82     31.63 o 
  -1  -9   7      132.80      133.59     28.79 o 
   0  -9   7       59.27       57.53     12.70 o 
   1  -9   7       75.75       72.01     15.67 o 
   2  -9   7        0.37        7.83      9.56 o 
   3  -9   7     3854.16     3846.34    191.34 o 
   4  -9   7      312.29      298.65     53.12 o 
   5  -9   7      131.30      150.82     34.04 o 
   6  -9   7      127.41      156.53     78.96 o 
   7  -9   7      213.43      198.84     52.38 o 
   8  -9   7       29.12        5.40     13.81 o 
   9  -9   7      190.59      181.88     76.25 o 
  10  -9   7       19.09       13.30     24.66 o 
  11  -9   7      172.59      165.27     83.74 o 
 -11  -8   7       64.48       64.78     34.08 o 
 -10  -8   7      206.27      173.90     62.90 o 
  -9  -8   7      316.76      220.26     69.29 o 
  -8  -8   7        0.51       13.74     12.33 o 
  -7  -8   7        0.23       16.46      8.10 o 
  -6  -8   7      842.44      784.75     69.64 o 
  -5  -8   7      421.45      383.59     33.35 o 
  -4  -8   7      234.00      232.75     30.19 o 
  -3  -8   7      213.96      175.17     39.99 o 
  -2  -8   7      205.12      224.03     48.59 o 
  -1  -8   7      261.81      239.08     22.23 o 
   0  -8   7        4.01       10.28      6.34 o 
   1  -8   7      349.43      368.68     29.89 o 
   2  -8   7       86.98       46.98     35.84 o 
   3  -8   7      474.81      438.08     40.79 o 
   4  -8   7      184.37      121.17     76.10 o 
   5  -8   7      150.40      248.95    163.61 o 
   6  -8   7      226.83      507.66    170.01 o 
   7  -8   7     1007.42      889.56     41.89 o 
   8  -8   7       10.92        0.20     15.94 o 
   9  -8   7        1.77       10.42     18.41 o 
  10  -8   7       66.31       75.38     31.17 o 
  11  -8   7       45.39       54.44     37.44 o 
  12  -8   7        4.00       25.41     12.78 o 
 -12  -7   7      191.53      111.06     59.51 o 
 -11  -7   7      173.58      164.38     55.50 o 
 -10  -7   7        4.36       24.22     11.82 o 
  -9  -7   7      394.42      438.45     41.02 o 
  -8  -7   7      123.42       99.18     25.62 o 
  -7  -7   7     3171.63     4051.60    618.64 o 
  -6  -7   7     2945.89     2847.62    108.93 o 
  -5  -7   7      835.79      794.30     39.02 o 
  -4  -7   7       98.34       79.61     21.85 o 
  -3  -7   7      173.46      260.45     39.24 o 
  -2  -7   7        1.24        5.28      8.15 o 
  -1  -7   7       50.66       84.88     17.69 o 
   0  -7   7        0.01       14.81      7.00 o 
   1  -7   7       33.12       29.03      7.43 o 
   2  -7   7      157.52      166.48     33.44 o 
   3  -7   7      268.05      149.73    109.14 o 
   4  -7   7      582.70      563.23     32.01 o 
   5  -7   7       14.72       13.40      9.70 o 
   6  -7   7      951.30      948.19     40.29 o 
   7  -7   7        3.49       19.79      7.43 o 
   8  -7   7      233.21      222.25     68.50 o 
   9  -7   7        1.45       25.83     16.10 o 
  10  -7   7        3.69       28.38     25.48 o 
  11  -7   7      122.77      133.50     52.85 o 
  12  -7   7      185.24      196.96     64.67 o 
 -12  -6   7        0.21       17.02     13.64 o 
 -11  -6   7        7.10       11.73     11.79 o 
 -10  -6   7      141.16      142.76     45.28 o 
  -9  -6   7       45.08       42.40     15.49 o 
  -8  -6   7        6.46       25.62     15.11 o 
  -7  -6   7     1431.19     1329.19     50.70 o 
  -6  -6   7      804.85      813.07    113.49 o 
  -5  -6   7       62.65       54.33     15.59 o 
  -4  -6   7       17.70       20.70      7.61 o 
  -3  -6   7      338.14      438.58     32.20 o 
  -2  -6   7     2413.80     2668.03    419.90 o 
  -1  -6   7        7.77       11.86      6.67 o 
   0  -6   7      288.44      256.32     18.37 o 
   1  -6   7       26.56       41.29     11.19 o 
   2  -6   7        6.36       19.02      8.92 o 
   3  -6   7       99.51       58.10     28.41 o 
   4  -6   7       74.27       72.76     15.90 o 
   5  -6   7       58.46       72.54     18.85 o 
   6  -6   7     1040.96     1063.77     51.11 o 
   7  -6   7      224.47      224.85     19.02 o 
   8  -6   7       80.49       92.71     29.57 o 
   9  -6   7      205.30      220.40     57.81 o 
  10  -6   7       48.80       99.93     27.91 o 
  11  -6   7      159.34      167.47     71.35 o 
  12  -6   7       51.34       54.79     26.25 o 
 -13  -5   7       12.59       14.60     13.81 o 
 -12  -5   7       12.55       14.59     13.09 o 
 -11  -5   7        6.27       16.58     17.99 o 
 -10  -5   7      114.54      138.76     33.57 o 
  -9  -5   7       20.05       44.50     12.46 o 
  -8  -5   7        2.51       20.25     18.63 o 
  -7  -5   7       89.45      101.49     26.41 o 
  -6  -5   7      874.89     1029.61    128.36 o 
  -5  -5   7       62.36       99.81     20.38 o 
  -4  -5   7      639.34      813.91     79.03 o 
  -3  -5   7       26.44       45.42     10.29 o 
  -2  -5   7      186.68      231.00     27.25 o 
  -1  -5   7     2372.85     2571.13    300.24 o 
   0  -5   7      510.20      468.41     21.14 o 
   1  -5   7     1219.13     1247.14     91.19 o 
   2  -5   7      440.70      333.72     26.02 o 
   3  -5   7      837.02      824.68     50.31 o 
   4  -5   7      354.28      345.80     35.45 o 
   5  -5   7      306.73      335.11     23.60 o 
   6  -5   7     1547.89     1561.62     50.26 o 
   7  -5   7       67.88       60.98     20.79 o 
   8  -5   7      397.17      368.67     83.51 o 
   9  -5   7        1.52       24.15     11.14 o 
  10  -5   7      203.30      210.06     57.00 o 
  11  -5   7      154.47      174.18     95.21 o 
  12  -5   7        0.67       33.20     19.39 o 
 -13  -4   7        2.43       20.55     18.84 o 
 -12  -4   7        0.17       11.94     19.90 o 
 -11  -4   7      133.70      163.58     37.04 o 
 -10  -4   7      129.76      109.08     35.61 o 
  -9  -4   7        3.26        8.04     16.56 o 
  -8  -4   7     1104.11     1025.31     52.24 o 
  -7  -4   7     3722.51     3521.47    149.05 o 
  -6  -4   7      301.27      336.37     70.04 o 
  -5  -4   7     1783.29     2304.79     74.42 o 
  -4  -4   7     1396.51     1894.19     61.14 o 
  -3  -4   7      355.54      364.71     36.39 o 
  -2  -4   7      446.55      410.04     47.89 o 
  -1  -4   7      312.27      343.04     33.22 o 
   0  -4   7      137.63      162.92     22.47 o 
   1  -4   7        0.05       11.37      9.09 o 
   2  -4   7      867.25      832.52     36.07 o 
   3  -4   7      127.88      133.25     23.79 o 
   4  -4   7       22.49       28.32      9.87 o 
   5  -4   7       67.56       55.74     10.57 o 
   6  -4   7      243.86      212.07     21.51 o 
   7  -4   7       87.17       75.35     17.21 o 
   8  -4   7      173.42      237.72     56.65 o 
   9  -4   7       74.65      113.43     49.65 o 
  10  -4   7       11.72       16.52     21.40 o 
  11  -4   7        7.69       13.31     19.84 o 
  12  -4   7        3.94       31.78     32.91 o 
 -14  -3   7       27.91       21.65     23.07 o 
 -13  -3   7       13.74       16.65      9.84 o 
 -12  -3   7      323.88      259.90     83.42 o 
 -11  -3   7       13.68       21.69     18.50 o 
 -10  -3   7      319.07      376.36     73.35 o 
  -9  -3   7      775.95      658.43     51.44 o 
  -8  -3   7     1368.25     1238.71     52.42 o 
  -7  -3   7        0.13       24.94     12.32 o 
  -6  -3   7     2129.94     2045.49     71.71 o 
  -5  -3   7      226.82      229.91     44.21 o 
  -4  -3   7     1249.17     1658.50     59.25 o 
  -3  -3   7      121.32      146.91     29.69 o 
  -2  -3   7     1947.33     2276.24    280.70 o 
  -1  -3   7     5546.97     5409.29    324.23 o 
   0  -3   7      129.84      135.46     21.07 o 
   1  -3   7     3436.31     3386.43     71.39 o 
   2  -3   7     2085.00     2234.73     67.91 o 
   3  -3   7      301.41      301.51     24.49 o 
   4  -3   7      104.17      125.97     25.14 o 
   5  -3   7     2534.63     2736.90     69.02 o 
   6  -3   7      229.40      197.59     22.30 o 
   7  -3   7      195.47      237.56     57.03 o 
   8  -3   7      127.09      221.22     43.63 o 
   9  -3   7       54.60       70.94     29.58 o 
  10  -3   7       67.91       73.99     25.63 o 
  11  -3   7       45.94       67.67     31.63 o 
  12  -3   7      145.55       94.95     51.23 o 
 -14  -2   7      176.51      195.40    123.86 o 
 -13  -2   7       92.73       46.60     25.39 o 
 -12  -2   7      633.95      701.71     48.29 o 
 -11  -2   7       99.48      108.78     31.47 o 
 -10  -2   7      205.69      230.07     55.22 o 
  -9  -2   7        2.46       11.56      8.46 o 
  -8  -2   7       45.12       55.79     15.98 o 
  -7  -2   7       32.20       35.74     11.16 o 
  -6  -2   7      128.75      138.15     26.11 o 
  -5  -2   7       88.46       95.46     25.36 o 
  -4  -2   7     1175.66     1374.43    175.38 o 
  -3  -2   7      280.03      242.49     48.29 o 
  -2  -2   7     1518.43     1475.13     50.96 o 
  -1  -2   7     1291.94     1182.32     48.86 o 
   0  -2   7      133.40      142.74     24.88 o 
   1  -2   7      382.18      373.25     22.70 o 
   2  -2   7        0.14       10.35      7.27 o 
   3  -2   7     2139.67     2264.12     50.78 o 
   4  -2   7      421.60      438.89     27.08 o 
   5  -2   7      520.91      632.26     45.15 o 
   6  -2   7       23.19       54.09     28.37 o 
   7  -2   7      473.45      448.84    102.31 o 
   8  -2   7        2.32       18.04     19.09 o 
   9  -2   7      689.69      724.04    139.75 o 
  10  -2   7       35.26       51.30     21.47 o 
  11  -2   7        8.99        3.97     27.50 o 
  12  -2   7       49.14       79.85     32.98 o 
 -14  -1   7      241.36      173.17     83.44 o 
 -13  -1   7       14.88       13.91     11.70 o 
 -12  -1   7       80.36       64.66     25.18 o 
 -11  -1   7       40.96       36.63     15.64 o 
 -10  -1   7       54.42       52.61     25.53 o 
  -9  -1   7      127.76      141.93     32.78 o 
  -8  -1   7        0.83       14.26      8.42 o 
  -7  -1   7      225.53      224.52     37.92 o 
  -6  -1   7      697.69      661.80     37.84 o 
  -5  -1   7      939.52      968.41     51.07 o 
  -4  -1   7      346.22      360.85     32.32 o 
  -3  -1   7      155.99      207.45     32.90 o 
  -2  -1   7      211.89      205.16     29.79 o 
  -1  -1   7      569.39      514.88     26.26 o 
   0  -1   7       60.28       70.44     13.29 o 
   1  -1   7     1182.57     1138.53     71.22 o 
   2  -1   7       16.73       15.45      9.56 o 
   3  -1   7      199.35      210.76     23.85 o 
   4  -1   7       11.01       10.26      6.10 o 
   5  -1   7      978.31      989.92     34.42 o 
   6  -1   7       56.19       71.08     22.59 o 
   7  -1   7        0.18       58.50     98.97 o 
   8  -1   7       39.75       67.37     31.60 o 
   9  -1   7      301.73      374.66     95.92 o 
  10  -1   7      112.19      103.93     29.48 o 
  11  -1   7       78.00       78.70     22.18 o 
  12  -1   7       68.38       65.72     31.55 o 
 -14   0   7      337.65      196.70     32.37 o 
 -13   0   7      123.01       91.82     28.32 o 
 -12   0   7      351.59      336.65     68.31 o 
 -11   0   7        9.10       20.30      9.63 o 
 -10   0   7      279.81      274.06     60.87 o 
  -9   0   7      850.39      822.33     40.10 o 
  -8   0   7      150.31      175.94     33.65 o 
  -7   0   7       58.93       84.38     23.21 o 
  -6   0   7       88.37       91.28     17.08 o 
  -5   0   7      419.69      422.57     24.05 o 
  -4   0   7     1465.93     1546.26     51.95 o 
  -3   0   7     3881.32     3967.61     78.11 o 
  -2   0   7      248.26      242.00     33.20 o 
  -1   0   7       98.42      129.70     17.43 o 
   0   0   7        8.49        7.55      8.93 o 
   1   0   7     5344.94     5068.11    183.97 o 
   2   0   7      723.30      775.58     40.30 o 
   3   0   7      274.77      298.46     35.18 o 
   4   0   7       40.74       40.79     11.26 o 
   5   0   7      191.07      209.95     79.06 o 
   6   0   7      331.34      316.67     16.75 o 
   7   0   7       17.35       21.02     18.01 o 
   8   0   7      212.27      309.41    120.03 o 
   9   0   7      514.36      598.11    140.20 o 
  10   0   7      890.26      927.46    115.39 o 
  11   0   7       29.26       46.60     28.23 o 
  12   0   7       44.79       65.48     47.35 o 
 -15   1   7      240.60      206.92    232.21 o 
 -14   1   7      176.75      145.44    149.43 o 
 -13   1   7       93.90       61.67     29.74 o 
 -12   1   7      185.48      148.66     39.48 o 
 -11   1   7      294.33      242.83     51.03 o 
 -10   1   7       98.22      103.06     28.02 o 
  -9   1   7     1772.99     1632.71     93.68 o 
  -8   1   7      648.26      586.84     23.79 o 
  -7   1   7      331.85      297.37     25.61 o 
  -6   1   7     2271.24     2445.43     79.01 o 
  -5   1   7     1193.81     1316.92     46.62 o 
  -4   1   7      717.19      660.36     47.39 o 
  -3   1   7     1235.83     1244.21     48.62 o 
  -2   1   7     2663.70     2689.36    111.07 o 
  -1   1   7      984.47     1102.32     48.42 o 
   0   1   7     1319.93      966.57    243.47 o 
   1   1   7       10.54       18.60      8.85 o 
   2   1   7      773.46      797.06     37.98 o 
   3   1   7     1068.44     1123.98     48.18 o 
   4   1   7      194.10      230.28     19.52 o 
   5   1   7      714.02      734.08     37.29 o 
   6   1   7      874.90      839.40     45.48 o 
   7   1   7      914.88      880.62     45.12 o 
   8   1   7      352.81      343.00     65.19 o 
   9   1   7        0.40       50.22     28.82 o 
  10   1   7       67.95       57.13     18.52 o 
  11   1   7       70.15      112.85     45.29 o 
  12   1   7       16.57       24.02     21.09 o 
 -15   2   7        1.01       61.11     42.71 o 
 -13   2   7      297.43      211.65     74.71 o 
 -12   2   7      183.89      177.66     58.20 o 
 -11   2   7      178.40      165.69     39.89 o 
 -10   2   7        8.13       15.36     14.13 o 
  -9   2   7       45.39       34.75     10.11 o 
  -8   2   7       33.39       46.51     13.47 o 
  -7   2   7       43.13       51.38     12.59 o 
  -6   2   7       33.83       34.11      7.62 o 
  -5   2   7      202.77      207.67     16.63 o 
  -4   2   7     1631.17     1710.58     71.42 o 
  -3   2   7     3702.35     3828.63    115.54 o 
  -2   2   7      355.23      372.03     20.03 o 
  -1   2   7     3907.30     2186.75   1027.68 o 
   0   2   7     1048.75      967.31     48.50 o 
   1   2   7       60.89       62.05     11.07 o 
   2   2   7      903.21      905.02     41.42 o 
   3   2   7      102.10      106.28     16.92 o 
   4   2   7      211.51      245.16     40.08 o 
   5   2   7       79.67       78.04     16.88 o 
   6   2   7      510.77      490.23     78.32 o 
   7   2   7        0.05        8.20     10.20 o 
   8   2   7      400.45      779.12    223.46 o 
   9   2   7      132.69      174.95     44.88 o 
  10   2   7       75.72       62.98     27.96 o 
  11   2   7      133.28      107.09     47.78 o 
 -15   3   7        0.87      -24.39     54.40 o 
 -14   3   7      159.42      113.98     88.50 o 
 -13   3   7      215.72      149.65     75.61 o 
 -12   3   7       10.17       17.80     22.71 o 
 -11   3   7        0.16       16.90     15.79 o 
 -10   3   7        6.89       15.54     13.52 o 
  -9   3   7     1115.07     1051.79     36.50 o 
  -8   3   7      393.33      362.77     20.12 o 
  -7   3   7      279.78      252.79     27.80 o 
  -6   3   7        2.13        7.42      6.92 o 
  -5   3   7       49.58       58.17      9.68 o 
  -4   3   7     2926.52     3129.26    139.76 o 
  -3   3   7      819.87      809.08     35.88 o 
  -2   3   7        8.13       23.66      6.93 o 
  -1   3   7       18.47       22.75      9.61 o 
   0   3   7     2894.35     3031.42     75.76 o 
   1   3   7       42.81       39.33     11.77 o 
   2   3   7     2852.67     2787.49    129.26 o 
   3   3   7       16.00        1.96     10.15 o 
   4   3   7      465.35      490.24     44.07 o 
   5   3   7      371.19      379.83     75.22 o 
   6   3   7      427.42      438.82     30.07 o 
   7   3   7       41.99       53.49     16.48 o 
   8   3   7      223.63      189.83     64.82 o 
   9   3   7      181.49      202.49     49.85 o 
  10   3   7        0.26       25.27     21.60 o 
  11   3   7       38.87       64.38     21.63 o 
 -15   4   7       33.69       27.02     55.22 o 
 -14   4   7      500.58      601.07    257.97 o 
 -13   4   7     1202.62     1196.19     69.32 o 
 -12   4   7       34.33       37.05     29.54 o 
 -11   4   7        6.56       28.64     19.93 o 
 -10   4   7       30.82       29.19     19.36 o 
  -9   4   7     1104.04     1093.45     46.81 o 
  -8   4   7       21.87       28.18      9.60 o 
  -7   4   7     1554.55     1720.43     57.11 o 
  -6   4   7     1123.94     1204.03     51.58 o 
  -5   4   7     1150.16     1198.34     59.84 o 
  -4   4   7     1917.07     1820.08     45.91 o 
  -3   4   7      241.46      223.56     33.71 o 
  -2   4   7      550.20      489.72     38.99 o 
  -1   4   7      815.96      798.57     34.09 o 
   0   4   7    16005.75    16724.40    461.77 o 
   1   4   7     5003.07     4714.47     83.90 o 
   2   4   7       17.51       39.33     11.91 o 
   3   4   7       83.50      144.03    105.54 o 
   4   4   7        3.34      247.97     84.62 o 
   5   4   7      137.97      244.51     55.15 o 
   6   4   7       30.04       45.89     11.12 o 
   7   4   7      582.45      583.87     37.15 o 
   8   4   7       90.72      130.59     57.99 o 
   9   4   7        3.24        8.69     24.64 o 
  10   4   7       48.37       51.99     40.62 o 
  11   4   7       30.71       42.53     69.18 o 
 -15   5   7       19.68       63.02     34.37 o 
 -14   5   7       92.95       62.66     49.51 o 
 -13   5   7      248.04      220.07     65.37 o 
 -12   5   7       34.49       46.70     32.70 o 
 -11   5   7       67.31       44.14     21.36 o 
 -10   5   7      565.62      648.99    125.44 o 
  -9   5   7      535.44      652.29    136.97 o 
  -8   5   7       78.61       69.77     25.27 o 
  -7   5   7      103.88      111.13     33.95 o 
  -6   5   7      189.07      252.73     61.02 o 
  -5   5   7     1229.19     1193.80     35.74 o 
  -4   5   7      229.71      232.41     26.51 o 
  -3   5   7      558.83      550.85     37.13 o 
  -2   5   7      792.46      823.82     50.30 o 
  -1   5   7      443.12      455.32     52.47 o 
   0   5   7      791.61      842.83     50.19 o 
   1   5   7       13.17       27.22      7.85 o 
   2   5   7      944.38      970.89     40.01 o 
   3   5   7      775.74     1467.73    198.08 o 
   4   5   7      217.95      245.04     72.03 o 
   5   5   7       19.69       15.51     13.63 o 
   6   5   7       38.81       17.73      9.13 o 
   7   5   7       64.55       63.94     21.56 o 
   8   5   7       10.30       27.08     31.55 o 
   9   5   7        8.98       52.44     25.56 o 
  10   5   7       64.31       70.02     29.95 o 
 -14   6   7      783.05      714.96    330.96 o 
 -13   6   7      320.42      250.26     96.13 o 
 -12   6   7        0.69       23.56     16.56 o 
 -11   6   7      156.41      153.46     49.45 o 
 -10   6   7      211.06      189.05     43.26 o 
  -9   6   7      190.12      227.60     48.82 o 
  -8   6   7      322.15      386.06     80.62 o 
  -7   6   7      114.86      135.06     32.23 o 
  -6   6   7      117.74      173.27     56.48 o 
  -5   6   7       14.05       15.15      6.75 o 
  -4   6   7       20.83       29.57      9.12 o 
  -3   6   7      445.82      444.31     25.72 o 
  -2   6   7      329.90      407.41     59.87 o 
  -1   6   7      131.19      122.82     21.99 o 
   0   6   7     2812.84     2838.47     91.74 o 
   1   6   7      292.22      311.35     53.27 o 
   2   6   7     1434.13     1497.83     71.73 o 
   3   6   7      479.94      505.35     39.33 o 
   4   6   7       69.43       88.05     29.47 o 
   5   6   7        0.10       14.92     15.15 o 
   6   6   7       57.80       87.19     17.51 o 
   7   6   7        2.78       41.94     18.92 o 
   8   6   7       29.57       73.31     35.39 o 
   9   6   7       19.04       39.18     17.45 o 
 -14   7   7      172.20      183.34    119.69 o 
 -13   7   7      217.69      125.54     48.17 o 
 -12   7   7        0.48       16.98     15.59 o 
 -11   7   7        4.22       15.84     16.20 o 
 -10   7   7       30.78       41.78     22.31 o 
  -9   7   7      734.20      817.70    133.72 o 
  -8   7   7       54.94       78.30     20.35 o 
  -7   7   7       28.89       36.00     20.04 o 
  -6   7   7       33.13       38.98     21.05 o 
  -5   7   7      454.36      431.03     77.63 o 
  -4   7   7        0.12       22.34     28.28 o 
  -3   7   7      126.42      140.61     28.74 o 
  -2   7   7        2.07       20.66     12.13 o 
  -1   7   7     2650.62     2632.05    112.54 o 
   0   7   7     1365.48     1364.96     67.22 o 
   1   7   7     1238.19     1218.80     54.03 o 
   2   7   7      676.48      650.39     77.56 o 
   3   7   7      357.38      377.40     56.98 o 
   4   7   7       24.68       41.81     21.27 o 
   5   7   7        4.11       28.58     11.80 o 
   6   7   7      254.51      254.73     50.21 o 
   7   7   7        3.74       28.83     11.75 o 
   8   7   7       34.81       43.12     20.31 o 
   9   7   7        3.52       14.48     17.50 o 
 -14   8   7      402.36      319.44    239.38 o 
 -13   8   7       17.35       23.52     19.46 o 
 -12   8   7       14.78       20.91     21.97 o 
 -11   8   7       33.68       49.70     26.93 o 
 -10   8   7     1779.39     1820.89     72.51 o 
  -9   8   7       39.86       58.70     32.00 o 
  -8   8   7        0.44        8.56     12.92 o 
  -7   8   7        0.16       18.18     17.33 o 
  -6   8   7      108.83      172.41     90.29 o 
  -5   8   7     1676.66     1610.15     48.61 o 
  -4   8   7     4556.97     4413.89    158.87 o 
  -3   8   7        1.63        9.47      9.99 o 
  -2   8   7     1038.79     1024.05     54.54 o 
  -1   8   7     1321.07     1390.35     93.17 o 
   0   8   7      684.97      723.83     69.35 o 
   1   8   7       87.74       76.50     18.20 o 
   2   8   7      356.27      344.14     58.99 o 
   3   8   7      174.10      211.48     49.35 o 
   4   8   7       18.61       15.19      9.54 o 
   5   8   7      115.00      124.93     26.83 o 
   6   8   7      191.05      177.15     49.89 o 
   7   8   7       11.58       13.91      9.25 o 
   8   8   7        2.50        4.21     10.29 o 
 -13   9   7       58.45       89.42     36.96 o 
 -12   9   7        2.19       11.32     27.69 o 
 -11   9   7      422.04      399.90    100.06 o 
 -10   9   7        0.24       33.66     26.20 o 
  -9   9   7       19.88       19.98     15.00 o 
  -8   9   7      141.94      157.87     49.87 o 
  -7   9   7     1177.48     1664.05     86.68 o 
  -6   9   7       14.13       65.52     19.52 o 
  -5   9   7      190.96      174.18     34.76 o 
  -4   9   7      159.42      172.99     40.41 o 
  -3   9   7        0.06        6.53      9.54 o 
  -2   9   7      383.47      354.77     26.88 o 
  -1   9   7      254.41      277.18     60.37 o 
   0   9   7        9.03       18.06      9.73 o 
   1   9   7       54.84       48.81     14.36 o 
   2   9   7       36.23       29.72     21.23 o 
   3   9   7       61.99       32.07     19.56 o 
   4   9   7        0.30       18.17     12.14 o 
   5   9   7        1.54       14.41     15.90 o 
   6   9   7       86.10       95.85     38.55 o 
   7   9   7        3.48       11.98     24.46 o 
 -13  10   7      146.24      109.02     71.01 o 
 -12  10   7       12.33       19.79     15.14 o 
 -11  10   7      229.47      285.21     85.68 o 
 -10  10   7       37.62       50.49     17.94 o 
  -9  10   7      628.51      722.61    158.37 o 
  -8  10   7      318.99      352.07     88.94 o 
  -7  10   7       18.06      149.56     42.29 o 
  -6  10   7      189.22      620.31    143.03 o 
  -5  10   7      135.53      156.10     39.93 o 
  -4  10   7       50.51       56.00     18.01 o 
  -3  10   7      496.84      484.15     26.75 o 
  -2  10   7       13.31       14.43     12.70 o 
  -1  10   7      225.02      238.70     60.61 o 
   0  10   7      130.43      122.75     31.18 o 
   1  10   7      690.36      751.67     44.20 o 
   2  10   7       12.84       22.64     11.42 o 
   3  10   7        3.83        3.39     14.25 o 
   4  10   7       35.29       39.71     26.83 o 
   5  10   7       59.75       58.30     33.98 o 
   6  10   7       80.66       71.22     47.77 o 
 -12  11   7       62.90       65.72     36.79 o 
 -11  11   7      285.15      199.29     90.99 o 
 -10  11   7      146.08      121.58     38.72 o 
  -9  11   7       47.97       37.34     23.53 o 
  -8  11   7       60.42       52.01     24.75 o 
  -7  11   7      107.26      122.74     47.61 o 
  -6  11   7       46.66      107.29     51.48 o 
  -5  11   7      677.47      721.98     51.48 o 
  -4  11   7      187.00      190.02     62.18 o 
  -3  11   7        2.24        7.70      8.52 o 
  -2  11   7        9.40       12.48     10.33 o 
  -1  11   7       36.04       35.02     26.18 o 
   0  11   7       10.72       23.99     20.44 o 
   1  11   7        1.84       19.60     20.73 o 
   2  11   7      113.78      127.71     45.00 o 
   3  11   7        4.58       10.54     18.96 o 
   4  11   7      170.64      162.73     76.45 o 
   5  11   7       95.05       84.02     31.61 o 
 -11  12   7       50.23       41.38     31.89 o 
 -10  12   7      188.82      141.74     76.23 o 
  -9  12   7      310.73      216.37     92.41 o 
  -8  12   7       20.06       27.18     16.64 o 
  -7  12   7       81.81       92.10     39.53 o 
  -6  12   7        4.23       42.07     43.52 o 
  -5  12   7      151.19      185.06     76.26 o 
  -4  12   7       31.91      -10.52     41.71 o 
  -3  12   7       53.48       75.89     31.10 o 
  -2  12   7       58.96       81.69     39.17 o 
  -1  12   7       75.51       68.84     33.54 o 
   0  12   7       28.59       39.03     15.64 o 
   1  12   7       44.01       71.71     31.78 o 
   2  12   7      306.32      237.18    102.35 o 
   3  12   7        1.77       50.66     19.43 o 
  -9  13   7        8.58       58.85     91.58 o 
  -8  13   7       21.22       13.15     35.18 o 
  -7  13   7       29.77       34.55     36.81 o 
  -6  13   7        4.51        1.81     31.19 o 
  -5  13   7       73.42       83.33     70.91 o 
  -4  13   7       23.11       49.05     46.06 o 
  -3  13   7       41.96        7.62     31.92 o 
  -2  13   7       68.93       71.00     82.42 o 
  -1  13   7      218.81      173.10    120.50 o 
   0  13   7      132.66      100.36     33.20 o 
   1  13   7        0.07       19.80     19.49 o 
  -6  14   7       51.92       36.27     37.99 o 
  -5  14   7       26.56       47.42     34.09 o 
  -4  14   7        2.29        7.53     30.19 o 
  -3  14   7       43.35       29.74     38.26 o 
  -2  14   7       64.63       63.02     55.40 o 
   1 -15   8       15.68       18.65     18.80 o 
   2 -15   8        0.01       16.98     16.79 o 
  -3 -14   8        0.69       16.93     26.56 o 
  -2 -14   8        4.96       39.41     43.25 o 
  -1 -14   8        0.35        1.36     22.59 o 
   0 -14   8      507.97      553.74     60.05 o 
   1 -14   8        0.34       16.96     21.43 o 
   2 -14   8      419.75      401.92     64.74 o 
   3 -14   8      219.34      224.95     71.27 o 
   4 -14   8       15.83       22.53     16.34 o 
   5 -14   8       15.90       25.53     19.68 o 
   6 -14   8        4.37       16.77     15.13 o 
  -5 -13   8      104.53      112.35     60.49 o 
  -4 -13   8      450.47      375.15    136.93 o 
  -3 -13   8       33.88       25.32     27.51 o 
  -2 -13   8       53.55       53.00     22.97 o 
  -1 -13   8      112.01      133.69     55.37 o 
   0 -13   8       78.22       69.13     31.88 o 
   1 -13   8      159.63      225.92     78.04 o 
   2 -13   8       79.02       73.50     28.39 o 
   3 -13   8       67.84       68.22     28.79 o 
   4 -13   8      299.56       61.21    140.77 o 
   5 -13   8       73.13       87.25     36.32 o 
   6 -13   8      247.66      239.35     96.24 o 
   7 -13   8        0.73        6.95     13.73 o 
  -7 -12   8       72.46       69.31     50.87 o 
  -6 -12   8       28.62       32.97     17.34 o 
  -5 -12   8      156.59      139.13     60.67 o 
  -4 -12   8       28.25       21.02     43.07 o 
  -3 -12   8        0.23       25.44     19.03 o 
  -2 -12   8       19.86       56.99     26.57 o 
  -1 -12   8      346.80      297.59    106.75 o 
   0 -12   8       51.96       56.12     51.91 o 
   1 -12   8        1.40        9.34     17.06 o 
   2 -12   8      504.71      547.82     75.71 o 
   3 -12   8      344.70      379.29    103.83 o 
   4 -12   8        4.68       32.47     28.37 o 
   5 -12   8        0.39       -2.15     16.50 o 
   6 -12   8      107.30       88.10     33.78 o 
   7 -12   8       60.98       59.88     24.82 o 
   8 -12   8      313.68      303.04     70.08 o 
   9 -12   8       54.43       42.97     39.03 o 
  -8 -11   8       49.27       61.74     30.80 o 
  -7 -11   8        0.80       35.39     25.03 o 
  -6 -11   8      154.81      194.82     66.54 o 
  -5 -11   8        0.18       -0.28     31.28 o 
  -4 -11   8       86.77       95.36     42.81 o 
  -3 -11   8       47.30       60.94     26.22 o 
  -2 -11   8        0.71       27.57     15.94 o 
  -1 -11   8       80.46      103.11     30.02 o 
   0 -11   8      173.94      238.97     67.41 o 
   1 -11   8       62.50       48.38     17.22 o 
   2 -11   8        8.11       28.01     12.18 o 
   3 -11   8       41.96       29.24     16.48 o 
   4 -11   8      169.31       94.29     45.55 o 
   5 -11   8      294.96      231.25     50.50 o 
   6 -11   8       54.57       60.77     14.89 o 
   7 -11   8      300.00      310.59     91.58 o 
   8 -11   8        2.92       27.24     18.45 o 
   9 -11   8        1.09       20.73     19.79 o 
  -9 -10   8       89.60        3.89     36.71 o 
  -8 -10   8      247.16      175.21     60.24 o 
  -7 -10   8      606.04      591.61     59.06 o 
  -6 -10   8      333.79      315.49     86.63 o 
  -5 -10   8      191.14      170.11     70.99 o 
  -4 -10   8       18.94       23.82     23.81 o 
  -3 -10   8        0.36       36.16     18.41 o 
  -2 -10   8      386.52      345.95     34.12 o 
  -1 -10   8     1347.09     1310.65     55.03 o 
   0 -10   8       97.72       75.84     22.01 o 
   1 -10   8      138.16      182.41     36.73 o 
   2 -10   8        0.18       11.46      9.68 o 
   3 -10   8      139.11      135.50     26.33 o 
   4 -10   8      766.73      697.96     42.58 o 
   5 -10   8       23.63       27.01     15.46 o 
   6 -10   8       45.00       55.96     15.27 o 
   7 -10   8       53.03       67.12     24.56 o 
   8 -10   8       11.46       26.48     31.83 o 
   9 -10   8       10.48       13.79     16.68 o 
  10 -10   8      358.22      209.13    153.23 o 
 -10  -9   8       19.60       18.31     22.36 o 
  -9  -9   8       42.25       31.15     25.31 o 
  -8  -9   8      148.78      115.67     53.21 o 
  -7  -9   8       14.29        7.82     16.82 o 
  -6  -9   8        4.45       14.17     10.61 o 
  -5  -9   8        0.18       27.35     14.06 o 
  -4  -9   8      221.68      188.57     27.56 o 
  -3  -9   8      646.33      756.04     61.83 o 
  -2  -9   8      135.94      118.43     34.44 o 
  -1  -9   8      927.01      988.12    117.79 o 
   0  -9   8      178.86      204.54     47.69 o 
   1  -9   8     1181.82     1202.88     38.59 o 
   2  -9   8      920.74      845.50     32.48 o 
   3  -9   8      227.73      230.27     44.03 o 
   4  -9   8      632.98      742.34     55.40 o 
   5  -9   8      124.75      199.48     44.07 o 
   6  -9   8      297.68      709.32    201.79 o 
   7  -9   8      902.70      972.37     86.37 o 
   8  -9   8        0.00       22.35     20.79 o 
   9  -9   8      249.48      281.70     58.31 o 
  10  -9   8       47.68       58.89     24.24 o 
  11  -9   8      133.48       90.66     60.54 o 
 -11  -8   8      789.82      840.97     61.84 o 
 -10  -8   8      403.49      288.00    130.22 o 
  -9  -8   8       61.28       45.66     18.33 o 
  -8  -8   8      514.86      507.83     41.90 o 
  -7  -8   8      623.82      642.42     53.93 o 
  -6  -8   8        2.02       19.69     11.72 o 
  -5  -8   8       87.36       37.43     31.02 o 
  -4  -8   8       62.98       87.71     22.15 o 
  -3  -8   8      862.19      914.05    107.70 o 
  -2  -8   8      325.18      286.06     38.12 o 
  -1  -8   8      153.95      142.83     31.97 o 
   0  -8   8      364.80      390.97     30.01 o 
   1  -8   8      224.77      195.31     44.61 o 
   2  -8   8     5216.00     5392.31     81.25 o 
   3  -8   8       31.53       26.43     13.96 o 
   4  -8   8      104.07      146.41     61.01 o 
   5  -8   8      123.12      104.80     24.03 o 
   6  -8   8      670.28      665.23     32.09 o 
   7  -8   8      193.27      202.07     38.47 o 
   8  -8   8       33.50       68.49     29.11 o 
   9  -8   8       60.03       58.38     21.54 o 
  10  -8   8      153.73      192.68     77.62 o 
  11  -8   8       96.13       95.90     37.61 o 
 -12  -7   8       39.87       44.75     26.59 o 
 -11  -7   8      178.07      118.68     55.11 o 
 -10  -7   8       51.55       42.87     14.88 o 
  -9  -7   8      101.64       76.81     24.33 o 
  -8  -7   8        5.45        5.00     16.24 o 
  -7  -7   8        7.63       14.54     17.47 o 
  -6  -7   8        3.49       26.62     14.57 o 
  -5  -7   8       99.84      106.62     26.55 o 
  -4  -7   8      502.71      757.64     60.84 o 
  -3  -7   8     1130.50     1424.37     90.66 o 
  -2  -7   8      105.83       94.70     15.20 o 
  -1  -7   8      959.25      911.62     48.25 o 
   0  -7   8      325.76      345.02     30.92 o 
   1  -7   8      323.35      364.27     66.11 o 
   2  -7   8     1793.28     1009.93    581.17 o 
   3  -7   8       53.12       60.21     18.57 o 
   4  -7   8        3.55        5.16      9.03 o 
   5  -7   8     1045.55     1005.36     47.75 o 
   6  -7   8      658.13      656.66     35.10 o 
   7  -7   8      132.98       99.21     28.36 o 
   8  -7   8       22.71       29.52     19.39 o 
   9  -7   8      299.98      231.86     67.03 o 
  10  -7   8        1.82       17.66     17.31 o 
  11  -7   8       12.79       23.82     33.64 o 
 -12  -6   8       42.23       37.70     21.99 o 
 -11  -6   8      190.06      168.16     52.28 o 
 -10  -6   8      253.09       85.41     96.71 o 
  -9  -6   8        4.70       22.78     13.83 o 
  -8  -6   8       10.05       20.87     15.74 o 
  -7  -6   8      380.96      483.79     90.05 o 
  -6  -6   8      247.67      268.48     50.27 o 
  -5  -6   8      105.78      147.85     49.50 o 
  -4  -6   8      127.38      179.78     36.68 o 
  -3  -6   8       87.71      135.45     26.55 o 
  -2  -6   8      247.94      290.24     64.96 o 
  -1  -6   8      350.83      382.34     30.68 o 
   0  -6   8     1495.84     1502.26     53.47 o 
   1  -6   8      462.35      416.00     25.04 o 
   2  -6   8      103.56      157.58     32.23 o 
   3  -6   8       80.82       98.77     19.70 o 
   4  -6   8       19.28       28.84      8.56 o 
   5  -6   8      431.83      429.59     57.19 o 
   6  -6   8        7.03        8.04      8.32 o 
   7  -6   8        0.04       12.60     10.63 o 
   8  -6   8      110.24       64.74     23.09 o 
   9  -6   8        5.32       18.34     24.92 o 
  10  -6   8      179.54      208.09     74.15 o 
  11  -6   8       24.08       53.26     36.59 o 
  12  -6   8        3.05       15.24     23.53 o 
 -13  -5   8       74.55       76.66     25.44 o 
 -12  -5   8       97.08       77.58     32.39 o 
 -11  -5   8      263.15      227.69     65.94 o 
 -10  -5   8       30.16       26.96     12.75 o 
  -9  -5   8       78.26       80.52     25.64 o 
  -8  -5   8       97.30      105.87     25.31 o 
  -7  -5   8        0.44        9.61     14.81 o 
  -6  -5   8     2786.67     3334.30    494.13 o 
  -5  -5   8      317.09      400.24     59.09 o 
  -4  -5   8     1592.69     2056.71     74.04 o 
  -3  -5   8     1538.07     2116.94     82.79 o 
  -2  -5   8       61.93       94.77     19.63 o 
  -1  -5   8     1330.33     1288.80     79.92 o 
   0  -5   8       49.98       74.30     19.95 o 
   1  -5   8      176.73      222.58     43.50 o 
   2  -5   8       14.43       23.36      9.17 o 
   3  -5   8      136.41      180.03     36.03 o 
   4  -5   8       49.69       83.11     21.19 o 
   5  -5   8      675.68      546.61     64.87 o 
   6  -5   8       29.91       33.17      9.99 o 
   7  -5   8      175.96      149.39     22.36 o 
   8  -5   8        6.17       35.95     25.14 o 
   9  -5   8        0.53        0.50     18.37 o 
  10  -5   8      438.87      413.75    110.11 o 
  11  -5   8        3.61       39.45     20.96 o 
  12  -5   8        4.73       46.04     30.65 o 
 -13  -4   8      284.71      348.96     51.65 o 
 -12  -4   8      499.28      503.36     46.92 o 
 -11  -4   8       60.00       45.92     16.71 o 
 -10  -4   8      265.39      261.44     58.42 o 
  -9  -4   8      329.85      331.06     69.97 o 
  -8  -4   8     2413.79     2290.18     94.45 o 
  -7  -4   8      385.90      397.45     69.01 o 
  -6  -4   8      543.57      631.50     59.65 o 
  -5  -4   8       39.15       31.20     12.97 o 
  -4  -4   8     1404.12     1807.18     65.53 o 
  -3  -4   8       22.06       39.25     11.65 o 
  -2  -4   8     1264.24     1447.73     93.81 o 
  -1  -4   8       19.71       18.62     10.17 o 
   0  -4   8      607.82      619.05     40.14 o 
   1  -4   8      801.21      712.81     35.08 o 
   2  -4   8     1508.27     1421.37     56.23 o 
   3  -4   8      121.30      135.92     21.37 o 
   4  -4   8       43.60       36.71      9.46 o 
   5  -4   8      483.31      328.26    134.19 o 
   6  -4   8      464.91      419.45     23.11 o 
   7  -4   8        2.10        5.54      9.70 o 
   8  -4   8     1398.18     1371.75     91.91 o 
   9  -4   8      200.22      218.71     49.70 o 
  10  -4   8       58.48       67.12     33.00 o 
  11  -4   8       73.82       71.64     55.03 o 
  12  -4   8      388.72      354.37    163.33 o 
 -14  -3   8       57.41       40.22     24.37 o 
 -13  -3   8      255.87      208.90     64.97 o 
 -12  -3   8       48.04       32.31     17.23 o 
 -11  -3   8      122.27      106.80     29.05 o 
 -10  -3   8       21.05       57.11     23.05 o 
  -9  -3   8      494.59      561.89     92.48 o 
  -8  -3   8     3522.19     3308.80    113.41 o 
  -7  -3   8     2329.04     2161.53    102.99 o 
  -6  -3   8     1223.27     1098.16     85.98 o 
  -5  -3   8     4714.98     6255.24    683.04 o 
  -4  -3   8     3024.64     3284.38    473.47 o 
  -3  -3   8       97.34      167.57     35.98 o 
  -2  -3   8     1775.97     1733.63     50.67 o 
  -1  -3   8     2363.17     2312.49     63.72 o 
   0  -3   8       40.59       54.70     12.02 o 
   1  -3   8       61.19       39.04     15.00 o 
   2  -3   8     1646.99     1698.68     69.13 o 
   3  -3   8      382.87      423.86     32.61 o 
   4  -3   8     1071.73     1000.42     59.29 o 
   5  -3   8     2250.92     2182.83     80.96 o 
   6  -3   8       33.74       38.64     11.41 o 
   7  -3   8      229.39      256.11     63.20 o 
   8  -3   8     2508.89     2424.66     95.25 o 
   9  -3   8      992.12     1013.75    190.44 o 
  10  -3   8       86.37       67.28     32.56 o 
  11  -3   8        0.23       10.57     24.66 o 
  12  -3   8      180.58      165.75     69.37 o 
 -14  -2   8        0.78        9.21     17.16 o 
 -13  -2   8       39.01       41.26     20.75 o 
 -12  -2   8       58.20       21.94     28.61 o 
 -11  -2   8       71.15       81.02     22.55 o 
 -10  -2   8       31.74       33.70     16.91 o 
  -9  -2   8      619.99      600.15     37.08 o 
  -8  -2   8      200.08      229.98     41.23 o 
  -7  -2   8      925.86      874.59     49.89 o 
  -6  -2   8        2.20       11.52     13.08 o 
  -5  -2   8       17.15       33.90     14.19 o 
  -4  -2   8       40.45       52.00     14.18 o 
  -3  -2   8     1495.19     1532.78     80.07 o 
  -2  -2   8       57.52       44.05     12.34 o 
  -1  -2   8      210.30      176.93     38.09 o 
   0  -2   8     2008.66     1962.85     73.13 o 
   1  -2   8     1346.13     1438.30     92.82 o 
   2  -2   8      196.20      253.48     50.54 o 
   3  -2   8      123.91      130.63     21.15 o 
   4  -2   8      630.43      684.08     43.80 o 
   5  -2   8       74.98      106.31     22.42 o 
   6  -2   8      294.23      300.12     47.49 o 
   7  -2   8       58.26       71.84     28.85 o 
   8  -2   8        2.38      -11.06     37.09 o 
   9  -2   8       42.43       98.81     58.03 o 
  10  -2   8      217.85      235.90     50.63 o 
  11  -2   8       82.85       92.50     49.05 o 
  12  -2   8        9.22       29.52     28.93 o 
 -14  -1   8        5.21       13.52     13.06 o 
 -13  -1   8      552.03      628.62     99.01 o 
 -12  -1   8      435.03      630.94    183.36 o 
 -11  -1   8        4.16       17.79     15.17 o 
 -10  -1   8       15.54       37.24     17.57 o 
  -9  -1   8        8.07       13.28      8.99 o 
  -8  -1   8      354.54      402.09     68.38 o 
  -7  -1   8      431.84      437.45     85.28 o 
  -6  -1   8        1.29       14.70     10.90 o 
  -5  -1   8     1609.19     1661.31     64.95 o 
  -4  -1   8      583.59      569.37     34.01 o 
  -3  -1   8     4642.73     5164.07    189.32 o 
  -2  -1   8       14.46       12.59      7.44 o 
  -1  -1   8     1091.00     1024.05     45.86 o 
   0  -1   8      462.95      472.11     29.22 o 
   1  -1   8       13.85       19.09      9.35 o 
   2  -1   8        0.24       12.87      8.66 o 
   3  -1   8        1.50       16.20      7.26 o 
   4  -1   8     1394.18     1349.49     40.87 o 
   5  -1   8      698.54      855.01    130.52 o 
   6  -1   8      481.95      606.13    177.87 o 
   7  -1   8      308.34      271.66     53.69 o 
   8  -1   8      105.78       93.25     33.99 o 
   9  -1   8      160.92      198.36     60.00 o 
  10  -1   8        1.62       17.23     19.43 o 
  11  -1   8       19.58       47.22     35.27 o 
  12  -1   8       15.18       21.41     18.30 o 
 -14   0   8       40.22       45.39     31.74 o 
 -13   0   8      454.59      412.17     45.46 o 
 -12   0   8        3.35       20.54     13.92 o 
 -11   0   8       61.25       57.56     13.63 o 
 -10   0   8      500.42      475.95     49.71 o 
  -9   0   8     1733.95     1584.67     62.28 o 
  -8   0   8     1214.20     1215.90     62.83 o 
  -7   0   8       31.68       34.21     12.40 o 
  -6   0   8      154.15      177.11     42.69 o 
  -5   0   8     1024.20     1124.08     47.85 o 
  -4   0   8     1049.08     1087.75     43.49 o 
  -3   0   8       56.27       52.39     10.14 o 
  -2   0   8     2684.56     2656.84     85.07 o 
  -1   0   8       49.04       72.55     16.99 o 
   0   0   8     1511.45     1434.75    128.23 o 
   1   0   8      878.22      802.88     36.89 o 
   2   0   8     1190.96     1150.75     44.02 o 
   3   0   8       59.81       43.97      9.77 o 
   4   0   8       31.61       20.43      8.57 o 
   5   0   8      156.48      133.30     23.69 o 
   6   0   8      591.46      517.57     20.26 o 
   7   0   8       33.36       54.35     18.44 o 
   8   0   8       98.88      137.85     51.22 o 
   9   0   8       95.02      131.32     32.16 o 
  10   0   8      146.73      160.91     50.19 o 
  11   0   8       65.62       59.53     28.52 o 
 -15   1   8       38.93       34.00     50.51 o 
 -14   1   8       46.26       43.07     62.66 o 
 -13   1   8      245.40      242.22     67.31 o 
 -12   1   8      460.74      431.44     34.27 o 
 -11   1   8       68.43      103.59     21.45 o 
 -10   1   8        6.19       18.40     10.83 o 
  -9   1   8       17.18       23.64     10.68 o 
  -8   1   8      145.68      133.41     26.12 o 
  -7   1   8        1.35       11.86      6.04 o 
  -6   1   8       35.62       35.93      6.99 o 
  -5   1   8      616.56      608.86     37.22 o 
  -4   1   8       14.07       18.65      9.79 o 
  -3   1   8      109.11      111.56     19.57 o 
  -2   1   8      304.16      263.83     45.19 o 
  -1   1   8        0.06        6.73     11.18 o 
   0   1   8      733.57      681.40     45.70 o 
   1   1   8     1967.38     2330.34    167.37 o 
   2   1   8      110.46      123.77     29.97 o 
   3   1   8      237.08      229.14     37.15 o 
   4   1   8     2851.55     2817.73     70.87 o 
   5   1   8      114.61      119.61     23.17 o 
   6   1   8      280.93      269.72     26.39 o 
   7   1   8      363.81      399.95     24.92 o 
   8   1   8       52.58      107.82     35.48 o 
   9   1   8        0.94       31.32     19.87 o 
  10   1   8      244.23      229.03     74.64 o 
  11   1   8      202.16      229.59     63.91 o 
 -15   2   8       23.47       38.72     23.58 o 
 -14   2   8       23.79       29.47     41.53 o 
 -13   2   8       12.71       21.26     17.47 o 
 -12   2   8        1.91        6.33      8.26 o 
 -11   2   8      108.94       81.38     22.22 o 
 -10   2   8      692.14      658.04     31.76 o 
  -9   2   8      636.64      566.48     48.12 o 
  -8   2   8      205.29      206.52     37.29 o 
  -7   2   8      271.10      269.46     18.03 o 
  -6   2   8      197.07      213.87     30.94 o 
  -5   2   8       11.04       11.82      7.70 o 
  -4   2   8      196.33      215.88     36.95 o 
  -3   2   8      266.87      290.84     25.61 o 
  -2   2   8       95.26      100.48     16.31 o 
  -1   2   8       25.31       12.68      7.68 o 
   0   2   8     3966.52     3966.52    107.30 o 
   1   2   8        4.28        4.99     11.64 o 
   2   2   8      161.41      199.82     42.80 o 
   3   2   8      308.08      355.97     46.03 o 
   4   2   8     1765.74     1722.83     90.65 o 
   5   2   8      822.65      844.57     50.22 o 
   6   2   8       68.09       67.96     18.96 o 
   7   2   8        0.03       32.06     27.11 o 
   8   2   8       78.81       94.87     24.66 o 
   9   2   8      233.67      286.35     53.02 o 
  10   2   8      214.31      257.05     54.89 o 
  11   2   8      109.67      121.17     46.95 o 
 -15   3   8        1.90       23.03     37.09 o 
 -14   3   8      681.80      770.00    117.51 o 
 -13   3   8      244.90      161.75     72.26 o 
 -12   3   8      333.56      279.15     91.26 o 
 -11   3   8       68.23       45.49     21.21 o 
 -10   3   8      239.32      220.58     21.96 o 
  -9   3   8        0.00        9.58      6.52 o 
  -8   3   8      389.78      372.71     28.91 o 
  -7   3   8       11.24       16.99      5.40 o 
  -6   3   8     1412.28     1423.23     44.51 o 
  -5   3   8      144.41      180.28     31.22 o 
  -4   3   8      878.27      825.07     36.26 o 
  -3   3   8      909.04      948.68     37.09 o 
  -2   3   8       39.40       25.21     10.13 o 
  -1   3   8     1069.57      983.71     51.80 o 
   0   3   8      369.33      380.84     30.57 o 
   1   3   8      671.45      672.84     40.16 o 
   2   3   8      233.66      251.05     48.34 o 
   3   3   8       73.75      339.88     83.15 o 
   4   3   8       35.94       50.46     19.51 o 
   5   3   8        2.45       30.24     16.42 o 
   6   3   8      385.32      365.42     43.94 o 
   7   3   8     1010.36     1027.33     43.86 o 
   8   3   8      493.01      481.54     95.88 o 
   9   3   8      356.67      372.99     87.75 o 
  10   3   8      177.62      191.95     60.36 o 
 -15   4   8       80.04       42.80     60.57 o 
 -14   4   8        4.75       13.51     41.98 o 
 -13   4   8       13.65       19.53     20.98 o 
 -12   4   8      230.53      198.53     60.40 o 
 -11   4   8       21.38        7.02     15.98 o 
 -10   4   8      704.10      656.72     75.09 o 
  -9   4   8      380.86      385.28     29.26 o 
  -8   4   8      220.51      204.88     23.85 o 
  -7   4   8       37.37       36.09     14.71 o 
  -6   4   8      712.22      999.46    119.33 o 
  -5   4   8      816.40      883.14     48.52 o 
  -4   4   8       29.19       26.84      9.90 o 
  -3   4   8      693.86      585.30     30.13 o 
  -2   4   8       67.69       81.78     16.37 o 
  -1   4   8        9.44       31.03     16.26 o 
   0   4   8     1114.30     1164.16     51.78 o 
   1   4   8     1720.90     1720.89     61.37 o 
   2   4   8      713.32      782.70    103.29 o 
   3   4   8      590.46      608.26     58.93 o 
   4   4   8      255.07      289.50     54.00 o 
   5   4   8       17.78       25.10     11.04 o 
   6   4   8      356.75      393.94     74.34 o 
   7   4   8      213.30      246.14     48.28 o 
   8   4   8       40.77       26.09     30.38 o 
   9   4   8        1.82       35.56     29.43 o 
  10   4   8      505.68      413.49    149.76 o 
 -14   5   8      398.76      502.06    263.59 o 
 -13   5   8        5.81       27.91     18.45 o 
 -12   5   8       17.09       18.89     17.29 o 
 -11   5   8       36.28       37.33     20.89 o 
 -10   5   8        1.10       -4.17     20.85 o 
  -9   5   8      234.72      252.15     56.77 o 
  -8   5   8       94.61      132.13     34.76 o 
  -7   5   8     1416.55     1389.36     87.80 o 
  -6   5   8     4332.62     4381.01     79.14 o 
  -5   5   8        6.78       19.18      8.38 o 
  -4   5   8       16.01       17.90      8.34 o 
  -3   5   8       10.17       10.03      4.51 o 
  -2   5   8      147.58      141.81     25.94 o 
  -1   5   8      667.04      648.36     50.44 o 
   0   5   8     1515.75     1566.38     55.83 o 
   1   5   8      799.70      804.96     44.79 o 
   2   5   8       61.63       55.93     13.43 o 
   3   5   8       98.83      145.83     32.62 o 
   4   5   8        0.07       28.72     48.55 o 
   5   5   8      834.61     1118.87    106.59 o 
   6   5   8     1063.17     1108.85     92.39 o 
   7   5   8      261.99      315.19     57.57 o 
   8   5   8      382.97      341.06     82.01 o 
   9   5   8      232.71      181.14     95.88 o 
 -14   6   8        2.31       31.92     34.37 o 
 -13   6   8        0.23       18.14     17.54 o 
 -12   6   8      179.44      129.43     61.56 o 
 -11   6   8      360.89      350.39     97.22 o 
 -10   6   8     1619.58     1585.12     62.28 o 
  -9   6   8       94.20      124.89     30.64 o 
  -8   6   8      626.01      767.92    162.33 o 
  -7   6   8      662.22      688.84     61.81 o 
  -6   6   8     1062.42     1157.74    160.17 o 
  -5   6   8      145.83      151.03     27.70 o 
  -4   6   8      126.49      116.04     21.33 o 
  -3   6   8       62.37       62.79     11.69 o 
  -2   6   8      195.71      203.75     42.32 o 
  -1   6   8      222.84      233.93     46.88 o 
   0   6   8      301.68      303.33     59.08 o 
   1   6   8        8.40       19.76     14.55 o 
   2   6   8       22.74       35.99     12.29 o 
   3   6   8      577.33      575.32     50.51 o 
   4   6   8      573.73      669.43     87.78 o 
   5   6   8       12.62       12.66     11.85 o 
   6   6   8        2.92       26.47     11.86 o 
   7   6   8      124.82       80.79     31.05 o 
   8   6   8       86.23       69.85     30.15 o 
   9   6   8       46.49       16.63     21.60 o 
 -14   7   8      281.95      276.64    271.11 o 
 -13   7   8       35.15       38.49     31.89 o 
 -12   7   8        7.86        6.98     17.20 o 
 -11   7   8       65.48       56.23     29.85 o 
 -10   7   8      109.05      150.55     45.58 o 
  -9   7   8      395.50      404.17    104.97 o 
  -8   7   8      280.14      287.63     61.28 o 
  -7   7   8       71.42       92.53     28.95 o 
  -6   7   8      666.83      731.99    127.38 o 
  -5   7   8      578.52      488.04     53.14 o 
  -4   7   8      555.77      546.52     54.81 o 
  -3   7   8      216.52      231.36     38.67 o 
  -2   7   8     1251.20     1076.31     46.15 o 
  -1   7   8      193.36      165.85     31.36 o 
   0   7   8     1586.61     1476.15     60.70 o 
   1   7   8      183.57      217.89     41.04 o 
   2   7   8      124.98      161.01     30.52 o 
   3   7   8      121.10      114.53     23.74 o 
   4   7   8       17.45       31.37     15.58 o 
   5   7   8      246.95      258.67     46.52 o 
   6   7   8      382.23      465.38     78.88 o 
   7   7   8      250.70      222.65     81.69 o 
   8   7   8       14.36       14.83     12.24 o 
 -13   8   8       32.42       22.85     18.13 o 
 -12   8   8        2.09       18.85     31.15 o 
 -11   8   8      112.85      162.70     42.01 o 
 -10   8   8       30.32       47.03     19.81 o 
  -9   8   8      232.36      237.70     58.89 o 
  -8   8   8     1664.56     1774.22    103.64 o 
  -7   8   8      735.24      811.87     89.90 o 
  -6   8   8        7.51       26.67     17.89 o 
  -5   8   8       76.27       81.62     21.06 o 
  -4   8   8      260.23      242.41     19.07 o 
  -3   8   8     1131.86     1099.29     66.95 o 
  -2   8   8        2.57       11.73     13.85 o 
  -1   8   8       75.38       91.37     27.26 o 
   0   8   8      987.54     1010.59     85.54 o 
   1   8   8        1.94        7.29     11.63 o 
   2   8   8      171.68      142.50     32.32 o 
   3   8   8       84.24       94.08     21.73 o 
   4   8   8       60.55       73.97     19.02 o 
   5   8   8       30.10       54.48     16.51 o 
   6   8   8      322.77      299.29     60.70 o 
   7   8   8       27.68       61.63     24.91 o 
 -13   9   8        0.62       25.53     17.45 o 
 -12   9   8       62.08       90.25     45.90 o 
 -11   9   8       16.62       18.61     20.79 o 
 -10   9   8      344.29      313.68     92.47 o 
  -9   9   8       27.75       57.67     46.97 o 
  -8   9   8       43.41       49.35     32.07 o 
  -7   9   8      102.34      165.13     41.80 o 
  -6   9   8       11.21      607.74    170.65 o 
  -5   9   8       25.06       25.34      9.66 o 
  -4   9   8     1166.85     1208.37     65.45 o 
  -3   9   8     1453.86     1435.72     58.39 o 
  -2   9   8        2.16       16.10     11.83 o 
  -1   9   8       36.75       38.69     11.69 o 
   0   9   8        0.80       10.46     11.23 o 
   1   9   8       88.83       96.49     24.69 o 
   2   9   8       38.39       32.52     15.47 o 
   3   9   8        0.15        9.01     13.19 o 
   4   9   8       89.58       73.18     22.40 o 
   5   9   8       71.55       80.68     26.81 o 
   6   9   8       15.52       38.76     20.58 o 
 -12  10   8       96.96       93.92     55.47 o 
 -11  10   8      356.98      307.47    116.14 o 
 -10  10   8      402.29      365.14    147.70 o 
  -9  10   8      445.57      455.60    107.97 o 
  -8  10   8      763.51      889.58    141.53 o 
  -7  10   8       61.73      163.59     51.02 o 
  -6  10   8      436.47      454.56    110.23 o 
  -5  10   8      446.84      434.58     50.08 o 
  -4  10   8      469.58      460.34     36.76 o 
  -3  10   8        5.09       17.04     12.77 o 
  -2  10   8       54.92       73.38     24.46 o 
  -1  10   8      233.14      212.94     57.21 o 
   0  10   8      274.37      243.41     53.48 o 
   1  10   8        7.18       18.75     12.43 o 
   2  10   8       41.80       32.85     17.76 o 
   3  10   8        0.05        3.19     20.52 o 
   4  10   8      162.95      136.96     45.05 o 
   5  10   8       13.13       12.53     17.22 o 
 -11  11   8        0.22        9.62     23.58 o 
 -10  11   8       70.66       50.10     34.99 o 
  -9  11   8      254.07      210.45     90.57 o 
  -8  11   8       30.29       14.82     16.93 o 
  -7  11   8      126.10      141.95     46.92 o 
  -6  11   8        0.48       10.60     10.82 o 
  -5  11   8      133.11      135.83     56.40 o 
  -4  11   8      385.07      316.20    100.15 o 
  -3  11   8      244.20      191.12     52.62 o 
  -2  11   8       26.59       27.83     13.35 o 
  -1  11   8       12.30       23.36     18.10 o 
   0  11   8      105.52      118.61     34.05 o 
   1  11   8       11.17       -8.27     25.65 o 
   2  11   8       62.66       76.94     34.26 o 
   3  11   8       38.74       58.12     33.60 o 
   4  11   8       60.81       61.72     34.64 o 
 -10  12   8      157.62      130.13     34.82 o 
  -9  12   8        0.04       25.52     12.88 o 
  -8  12   8       10.88       52.50     56.40 o 
  -7  12   8       28.77       42.31     26.66 o 
  -6  12   8       88.25       51.14     44.61 o 
  -5  12   8        1.13       43.70     25.93 o 
  -4  12   8       28.08       61.02     37.09 o 
  -3  12   8       76.23      133.11     54.31 o 
  -2  12   8       14.64       18.68     34.73 o 
  -1  12   8       38.30       44.36     18.94 o 
   0  12   8       95.05       63.65     27.35 o 
   1  12   8       26.33       27.71     19.87 o 
   2  12   8      263.36      184.50     81.53 o 
  -8  13   8        1.85       31.37     76.98 o 
  -6  13   8        0.02       18.04     41.89 o 
  -5  13   8      300.74      267.85    207.37 o 
  -4  13   8      336.28      319.62    236.66 o 
  -3  13   8        2.75       40.89     29.11 o 
  -2  13   8       27.68       35.63     41.44 o 
  -1  13   8       75.04      142.27    114.52 o 
   0  13   8        8.70       26.66     23.12 o 
  -3 -14   9       29.17       28.62     23.10 o 
  -2 -14   9        8.26      -13.74     28.48 o 
  -1 -14   9      110.38       65.39     47.10 o 
   0 -14   9      182.89      178.24     86.66 o 
   1 -14   9      158.84      189.85     84.99 o 
   2 -14   9      276.99       66.92    123.18 o 
   3 -14   9        8.28       18.58     16.44 o 
   4 -14   9        0.02        6.59     16.09 o 
   5 -14   9        3.11        9.06     14.33 o 
  -5 -13   9      171.11      199.14     60.56 o 
  -4 -13   9        8.00       45.08     30.53 o 
  -3 -13   9      178.82      155.98     75.74 o 
  -2 -13   9       35.37       61.27     24.08 o 
  -1 -13   9      567.61      636.62     78.25 o 
   0 -13   9       28.47       28.10     16.93 o 
   1 -13   9      183.75      214.91     73.80 o 
   2 -13   9      342.91      355.81     92.69 o 
   3 -13   9      135.48      128.15     60.89 o 
   4 -13   9        4.48       14.33     19.25 o 
   5 -13   9        1.96       37.84     23.98 o 
   6 -13   9      139.28      125.21     62.20 o 
   7 -13   9      171.89       76.98    137.82 o 
  -7 -12   9       15.31       40.15     26.72 o 
  -6 -12   9        7.99       21.50     17.16 o 
  -5 -12   9       36.65       53.78     21.30 o 
  -4 -12   9      100.54       48.31     28.92 o 
  -3 -12   9        5.27       43.29     21.93 o 
  -2 -12   9       13.29       30.35     31.92 o 
  -1 -12   9        0.17        3.98     20.32 o 
   0 -12   9       42.74       53.02     19.84 o 
   1 -12   9      179.31      180.33     44.19 o 
   2 -12   9      286.27      358.37     78.65 o 
   3 -12   9      141.88       62.71     76.35 o 
   4 -12   9        0.26       25.11     12.56 o 
   5 -12   9      202.72      186.53     66.90 o 
   6 -12   9      143.64      138.55     65.75 o 
   7 -12   9       23.86       23.99     22.05 o 
   8 -12   9       10.16       10.98     13.81 o 
  -8 -11   9       10.68       38.68     29.87 o 
  -7 -11   9        1.10       11.12     18.85 o 
  -6 -11   9       36.04       39.45     32.52 o 
  -5 -11   9        3.06       14.62     16.68 o 
  -4 -11   9      134.50      200.62     83.11 o 
  -3 -11   9      437.83      594.01     88.39 o 
  -2 -11   9       85.56       85.87     48.87 o 
  -1 -11   9      227.33      228.46     60.18 o 
   0 -11   9      167.91       53.73     87.64 o 
   1 -11   9      303.42      317.65     69.62 o 
   2 -11   9        2.23       18.69      8.40 o 
   3 -11   9       25.01       24.13     10.91 o 
   4 -11   9      158.70      154.25     35.72 o 
   5 -11   9        8.14       13.61     11.79 o 
   6 -11   9       73.58       80.29     22.51 o 
   7 -11   9        0.50       16.77     17.86 o 
   8 -11   9       20.46        6.81     10.60 o 
   9 -11   9       93.40      117.87     48.78 o 
  -9 -10   9      302.78      323.58     54.09 o 
  -8 -10   9        2.54       10.94     23.60 o 
  -7 -10   9      497.89       70.85    231.40 o 
  -6 -10   9      351.70      408.12    103.05 o 
  -5 -10   9       85.07      109.14     35.97 o 
  -4 -10   9      718.62      701.97    184.75 o 
  -3 -10   9      304.22      409.78     98.03 o 
  -2 -10   9       17.66       33.15     12.10 o 
  -1 -10   9      112.94      123.42     25.53 o 
   0 -10   9       22.78       29.59     11.98 o 
   1 -10   9       41.48       40.31     11.06 o 
   2 -10   9      698.38      769.31     31.87 o 
   3 -10   9      173.33      164.01     35.74 o 
   4 -10   9      149.08       76.65     52.89 o 
   5 -10   9        0.51       12.79     19.73 o 
   6 -10   9      604.87      619.59     46.50 o 
   7 -10   9        5.42       20.64     16.37 o 
   8 -10   9       14.95       37.08     23.44 o 
   9 -10   9       49.17       32.91     33.01 o 
  10 -10   9       55.68       75.62     68.28 o 
 -10  -9   9      332.24      253.26    119.79 o 
  -9  -9   9     1008.72     1075.55     88.04 o 
  -8  -9   9       42.67       12.31     29.62 o 
  -7  -9   9        0.47       19.99     11.04 o 
  -6  -9   9        9.50       10.56     10.99 o 
  -5  -9   9        3.52       19.20      6.32 o 
  -4  -9   9      836.53      996.47     69.79 o 
  -3  -9   9        0.17       11.49     11.41 o 
  -2  -9   9      405.77      401.69     63.39 o 
  -1  -9   9       61.30       81.25     21.41 o 
   0  -9   9     1296.27     1298.30     66.05 o 
   1  -9   9       27.55       37.66     15.77 o 
   2  -9   9       12.91       34.46     12.12 o 
   3  -9   9      574.52      174.02    208.26 o 
   4  -9   9      379.75      152.26    124.66 o 
   5  -9   9     1101.66     1091.45     40.45 o 
   6  -9   9      146.94      156.53     42.67 o 
   7  -9   9       96.30       90.38     22.19 o 
   8  -9   9      258.99      210.24     77.72 o 
   9  -9   9      704.68      717.93     63.69 o 
  10  -9   9      126.34       92.12     93.30 o 
 -11  -8   9      144.95      123.60     71.58 o 
 -10  -8   9       61.52       38.31     23.55 o 
  -9  -8   9       19.17       18.41     20.22 o 
  -8  -8   9       19.65       21.75     16.84 o 
  -7  -8   9      351.28      377.34     97.11 o 
  -6  -8   9       84.78       78.22     19.74 o 
  -5  -8   9      204.84      210.38     93.94 o 
  -4  -8   9      205.74      169.71     38.93 o 
  -3  -8   9      352.05      292.55     59.84 o 
  -2  -8   9        5.10        8.96     13.34 o 
  -1  -8   9      222.74      244.22     47.66 o 
   0  -8   9      429.68      387.13     37.17 o 
   1  -8   9        1.05       13.52     12.63 o 
   2  -8   9     1244.47     1177.49     41.51 o 
   3  -8   9      461.35      508.31     56.89 o 
   4  -8   9      310.00      443.42     58.18 o 
   5  -8   9      387.61      433.84     80.37 o 
   6  -8   9     1545.25     1488.94     44.93 o 
   7  -8   9       19.57       16.57      8.91 o 
   8  -8   9       62.34       60.91     39.44 o 
   9  -8   9       26.16       27.34     11.06 o 
  10  -8   9       16.94       28.86     18.58 o 
 -12  -7   9      429.05      250.70    108.11 o 
 -11  -7   9        1.85       13.19     21.64 o 
 -10  -7   9      170.46      151.46     52.19 o 
  -9  -7   9       66.22       55.10     16.23 o 
  -8  -7   9       34.01       55.67     23.85 o 
  -7  -7   9       46.80       61.50     20.20 o 
  -6  -7   9     1306.18     1651.38     88.15 o 
  -5  -7   9        0.13       24.21     12.51 o 
  -4  -7   9     1065.68     1488.39     86.96 o 
  -3  -7   9       25.75       33.27     16.33 o 
  -2  -7   9      130.73      102.90     24.52 o 
  -1  -7   9      233.00      251.63     45.08 o 
   0  -7   9      596.67      585.96     30.81 o 
   1  -7   9      123.48      161.06     34.18 o 
   2  -7   9       50.70       42.70     11.29 o 
   3  -7   9      232.51      225.67     41.20 o 
   4  -7   9      345.62      375.49     58.30 o 
   5  -7   9        2.21       12.01     10.55 o 
   6  -7   9      740.62      721.42     63.19 o 
   7  -7   9       77.58       50.52     42.98 o 
   8  -7   9       14.61       26.33     19.27 o 
   9  -7   9       93.31       83.12     41.71 o 
  10  -7   9       73.47       73.55     31.51 o 
  11  -7   9        2.69       20.29     15.87 o 
 -12  -6   9        8.57       27.45     12.42 o 
 -11  -6   9        1.58       15.78     12.40 o 
 -10  -6   9       14.33       26.66     13.08 o 
  -9  -6   9      905.45     1267.59    227.56 o 
  -8  -6   9        3.24       35.13     11.26 o 
  -7  -6   9       28.85       33.57     15.42 o 
  -6  -6   9     2968.53     3781.66    225.62 o 
  -5  -6   9      692.40      938.47     77.27 o 
  -4  -6   9     1693.70     2156.28     99.06 o 
  -3  -6   9        0.80        2.89     15.90 o 
  -2  -6   9        1.37       11.52     14.70 o 
  -1  -6   9        9.02       30.04     10.83 o 
   0  -6   9     1697.08     1697.42     87.90 o 
   1  -6   9       63.65       33.46     16.24 o 
   2  -6   9      655.89      676.37     42.77 o 
   3  -6   9     1505.70     1486.29     71.17 o 
   4  -6   9      709.38      675.91     43.93 o 
   5  -6   9       49.31       57.39     14.39 o 
   6  -6   9      100.68      121.08     27.96 o 
   7  -6   9      209.68      240.29     66.73 o 
   8  -6   9        5.03       15.97     25.84 o 
   9  -6   9      413.23      348.81    105.35 o 
  10  -6   9       73.58       77.75     34.19 o 
  11  -6   9        1.77       29.84     24.48 o 
 -13  -5   9       64.21       41.70     16.67 o 
 -12  -5   9      143.18      106.74     42.84 o 
 -11  -5   9       10.40       10.65     11.43 o 
 -10  -5   9      111.01      108.53     34.83 o 
  -9  -5   9       93.34       62.86     21.29 o 
  -8  -5   9      147.17      151.73     33.21 o 
  -7  -5   9        9.51       13.66     13.07 o 
  -6  -5   9     1403.07     1691.46    172.40 o 
  -5  -5   9      882.78     1104.42     49.83 o 
  -4  -5   9      131.03      164.31     50.43 o 
  -3  -5   9       18.49       26.45      9.47 o 
  -2  -5   9      130.46      139.32     29.03 o 
  -1  -5   9      774.38      898.79    163.18 o 
   0  -5   9      523.53      468.47     28.85 o 
   1  -5   9       16.07       25.43     12.70 o 
   2  -5   9        2.10        9.38      8.03 o 
   3  -5   9      816.22      876.85     43.23 o 
   4  -5   9      627.74      729.50     55.35 o 
   5  -5   9       15.24       28.72     13.56 o 
   6  -5   9        0.22       11.20      7.30 o 
   7  -5   9        5.60       11.42     17.86 o 
   8  -5   9      634.73      695.20    137.15 o 
   9  -5   9       34.62       29.70     16.76 o 
  10  -5   9      148.42      127.12     53.42 o 
  11  -5   9        1.16       16.77     20.23 o 
 -13  -4   9      211.07      158.41     72.25 o 
 -12  -4   9      118.54      122.70     31.15 o 
 -11  -4   9        0.24       17.59     10.70 o 
 -10  -4   9       11.99       31.52     13.75 o 
  -9  -4   9      478.09      512.98     54.76 o 
  -8  -4   9      281.43      278.16     56.77 o 
  -7  -4   9        1.55        8.75     13.73 o 
  -6  -4   9     1171.64     1197.32    132.52 o 
  -5  -4   9     3548.71     4542.30    458.23 o 
  -4  -4   9      533.86      566.65     88.22 o 
  -3  -4   9       38.47       81.99     19.64 o 
  -2  -4   9       20.57       27.16     12.43 o 
  -1  -4   9        9.20       21.87     10.51 o 
   0  -4   9      395.61      431.86     36.79 o 
   1  -4   9       23.22       23.11      9.14 o 
   2  -4   9       90.55      102.34     19.59 o 
   3  -4   9      388.50      378.29     52.84 o 
   4  -4   9      664.29      766.31     49.37 o 
   5  -4   9      524.12      541.73     32.46 o 
   6  -4   9      510.67      464.12     47.51 o 
   7  -4   9        8.42       16.30     21.93 o 
   8  -4   9      364.04      423.10     95.21 o 
   9  -4   9      220.27      201.28     43.15 o 
  10  -4   9       94.69       80.75     42.07 o 
  11  -4   9      353.87      327.79    105.84 o 
 -14  -3   9      103.94       58.15     46.99 o 
 -13  -3   9      569.49      647.53     54.68 o 
 -12  -3   9      187.14      176.90     56.36 o 
 -11  -3   9       31.00       37.62     18.18 o 
 -10  -3   9       43.47       43.30     16.73 o 
  -9  -3   9     1029.60     1007.66     57.66 o 
  -8  -3   9      324.60      279.43     50.47 o 
  -7  -3   9      107.26      116.05     27.55 o 
  -6  -3   9       69.55       93.99     24.34 o 
  -5  -3   9       15.84       22.34     10.67 o 
  -4  -3   9      280.33      324.47     64.03 o 
  -3  -3   9        5.57       23.94      9.04 o 
  -2  -3   9       61.77       62.35     15.78 o 
  -1  -3   9      208.91      199.49     37.08 o 
   0  -3   9      364.05      122.79    176.06 o 
   1  -3   9      234.07      217.27     43.59 o 
   2  -3   9       55.98       75.24     30.19 o 
   3  -3   9      324.40      358.62     72.45 o 
   4  -3   9      459.97      487.47     49.13 o 
   5  -3   9      136.23      137.97     26.96 o 
   6  -3   9      222.02      207.50     37.62 o 
   7  -3   9       33.88       26.68     21.69 o 
   8  -3   9     1513.43     1718.12    165.88 o 
   9  -3   9        4.87       37.45     24.02 o 
  10  -3   9       62.60       62.06     26.38 o 
  11  -3   9        9.43       26.51     27.97 o 
 -14  -2   9      365.97      300.42     53.82 o 
 -13  -2   9        0.50        8.46     13.71 o 
 -12  -2   9      125.54      116.47     35.71 o 
 -11  -2   9      733.14      697.80     40.96 o 
 -10  -2   9      230.82      220.67     50.30 o 
  -9  -2   9     2540.83     2459.44    107.45 o 
  -8  -2   9       84.55      103.14     20.53 o 
  -7  -2   9      102.40      125.00     27.84 o 
  -6  -2   9      207.60      248.40     37.42 o 
  -5  -2   9      187.20      200.32     41.94 o 
  -4  -2   9      894.39      918.65     60.03 o 
  -3  -2   9       34.35       25.36     11.48 o 
  -2  -2   9       54.26       44.43     35.63 o 
  -1  -2   9      291.54      333.61     50.35 o 
   0  -2   9      141.78      112.86     25.52 o 
   1  -2   9       55.16       76.77     19.02 o 
   2  -2   9      370.33      487.80     58.86 o 
   3  -2   9       11.90       16.43      9.21 o 
   4  -2   9        4.06       10.91      6.86 o 
   5  -2   9      375.16      429.90     35.78 o 
   6  -2   9       47.70       57.18     45.66 o 
   7  -2   9        5.49       33.15     16.26 o 
   8  -2   9        1.97       22.52     22.10 o 
   9  -2   9        4.86       17.37     22.76 o 
  10  -2   9       67.70       90.16     39.22 o 
  11  -2   9        8.38       29.14     18.83 o 
 -14  -1   9       12.16       32.49     29.88 o 
 -13  -1   9      341.48      355.29     38.84 o 
 -12  -1   9       91.67       71.08     26.44 o 
 -11  -1   9       74.85       84.02     24.50 o 
 -10  -1   9      234.85      222.09     54.59 o 
  -9  -1   9      167.02      177.61     37.66 o 
  -8  -1   9       70.75       73.32     19.39 o 
  -7  -1   9      143.22      134.13     33.08 o 
  -6  -1   9      238.42      195.93     39.63 o 
  -5  -1   9      639.50      693.14     49.47 o 
  -4  -1   9     1295.80     1462.94     47.32 o 
  -3  -1   9        2.32        9.85      9.77 o 
  -2  -1   9     5850.58     5902.29    129.01 o 
  -1  -1   9       18.44       12.10     16.23 o 
   0  -1   9      418.78      398.01     31.41 o 
   1  -1   9        9.75        7.66     12.80 o 
   2  -1   9     1458.32     1431.12     54.15 o 
   3  -1   9      259.44      327.01     40.40 o 
   4  -1   9       13.54       10.34      8.47 o 
   5  -1   9      845.28      916.72     50.27 o 
   6  -1   9      317.49      459.30    129.21 o 
   7  -1   9      333.64      320.54     70.24 o 
   8  -1   9      217.09      262.69     54.77 o 
   9  -1   9        7.32       32.72     22.35 o 
  10  -1   9      285.25      313.60    119.52 o 
  11  -1   9        7.16       18.56     20.77 o 
 -14   0   9       23.59        8.36     18.99 o 
 -13   0   9       31.63       44.38     19.06 o 
 -12   0   9        0.35       15.01     12.63 o 
 -11   0   9        0.72       15.85     10.89 o 
 -10   0   9      797.94      792.66     58.09 o 
  -9   0   9        1.33        2.79     14.88 o 
  -8   0   9      138.50      180.40     40.99 o 
  -7   0   9      197.47      222.15     48.79 o 
  -6   0   9      328.01      262.05     50.14 o 
  -5   0   9      439.48      500.49     74.54 o 
  -4   0   9      103.24       52.78     56.08 o 
  -3   0   9      955.45     1002.36     46.30 o 
  -2   0   9      611.19      691.83     38.62 o 
  -1   0   9      410.42      444.59     33.41 o 
   0   0   9      241.52      244.02     53.63 o 
   1   0   9      154.60      168.01     35.94 o 
   2   0   9      102.45       91.66     19.37 o 
   3   0   9     1885.13     1646.75     56.12 o 
   4   0   9     2165.46     2067.09     78.87 o 
   5   0   9     2904.94     2812.44     96.85 o 
   6   0   9        6.10        3.31      7.30 o 
   7   0   9      204.36      197.39     44.77 o 
   8   0   9      643.42      781.35    158.50 o 
   9   0   9      230.54      228.48     51.37 o 
  10   0   9      582.17      632.40    105.71 o 
  11   0   9       36.89       31.19     21.42 o 
 -14   1   9      158.88      131.15     57.85 o 
 -13   1   9       53.80       90.55     39.81 o 
 -12   1   9       31.24       30.06     13.01 o 
 -11   1   9        8.54       26.15     10.38 o 
 -10   1   9     2016.85     2016.08     93.21 o 
  -9   1   9      114.81      158.14     30.32 o 
  -8   1   9       30.79       28.72     10.15 o 
  -7   1   9       88.68       92.13     19.39 o 
  -6   1   9       33.56       48.52     10.55 o 
  -5   1   9     1068.14     1171.09     46.02 o 
  -4   1   9       22.82       22.06      6.17 o 
  -3   1   9      564.73      665.18     36.40 o 
  -2   1   9       24.17       28.06     10.78 o 
  -1   1   9      570.66      540.72     43.98 o 
   0   1   9       48.43       60.17     13.32 o 
   1   1   9       30.36       33.95     13.51 o 
   2   1   9     1799.24     1675.01     63.96 o 
   3   1   9      653.09      496.22    107.87 o 
   4   1   9      242.07      214.25     45.72 o 
   5   1   9      294.73      315.68     53.04 o 
   6   1   9       50.72       44.48     14.41 o 
   7   1   9      111.40      123.38     34.66 o 
   8   1   9       68.88       75.69     28.27 o 
   9   1   9      219.64      267.30     66.83 o 
  10   1   9       42.76       35.96     24.71 o 
  11   1   9      330.37      275.56    106.62 o 
 -15   2   9        8.45       20.31     16.50 o 
 -14   2   9       37.54       29.98     22.42 o 
 -13   2   9        3.06       22.64     25.93 o 
 -12   2   9        9.93       11.93     10.55 o 
 -11   2   9       14.52       18.32     13.95 o 
 -10   2   9      172.47      190.15     23.19 o 
  -9   2   9       74.38       79.64     24.46 o 
  -8   2   9      278.05      249.69     37.85 o 
  -7   2   9     2437.81     2691.82     99.67 o 
  -6   2   9      703.74      721.78     51.39 o 
  -5   2   9       72.31       70.64     22.95 o 
  -4   2   9      144.36      158.08     26.34 o 
  -3   2   9     1777.88     1678.96     70.10 o 
  -2   2   9      126.16      167.17     32.92 o 
  -1   2   9      615.20      651.88     38.00 o 
   0   2   9       11.29       32.84     13.73 o 
   1   2   9      605.55      583.08     39.72 o 
   2   2   9      140.01      131.87     35.97 o 
   3   2   9       48.45       60.42     17.52 o 
   4   2   9      138.96      117.01     29.89 o 
   5   2   9     2394.69     2467.44     96.28 o 
   6   2   9      294.78      318.18     58.38 o 
   7   2   9       61.79       42.44     24.74 o 
   8   2   9      182.35      223.47     51.25 o 
   9   2   9       29.16       57.43     28.66 o 
  10   2   9      272.78      243.71     63.05 o 
 -14   3   9       86.49       94.66     46.83 o 
 -13   3   9       15.53        9.14     25.64 o 
 -12   3   9      168.01      156.17     51.57 o 
 -11   3   9       21.89       21.44     17.31 o 
 -10   3   9     1793.99     1733.41     68.26 o 
  -9   3   9        1.86       17.12     12.25 o 
  -8   3   9      404.90      392.00     54.82 o 
  -7   3   9       69.24       69.79     13.86 o 
  -6   3   9       70.65       67.74     14.29 o 
  -5   3   9      141.39      294.07     63.83 o 
  -4   3   9       96.39       99.01     17.27 o 
  -3   3   9       53.70       61.94     13.67 o 
  -2   3   9      226.78      213.64     40.83 o 
  -1   3   9     1077.11     1095.93     50.76 o 
   0   3   9      220.99      231.42     37.93 o 
   1   3   9      173.59      158.45     35.88 o 
   2   3   9      116.70      125.04     26.22 o 
   3   3   9      366.93      446.52     72.06 o 
   4   3   9      149.06      238.18     49.00 o 
   5   3   9       76.62       65.69     17.01 o 
   6   3   9      280.58      317.51     26.57 o 
   7   3   9      238.33      223.71     42.58 o 
   8   3   9       36.59       45.17     39.03 o 
   9   3   9       18.94       32.33     15.97 o 
  10   3   9      352.66      324.12    132.98 o 
 -14   4   9       26.13       35.95     24.80 o 
 -13   4   9      247.09      216.91     70.99 o 
 -12   4   9       88.70       73.20     30.45 o 
 -11   4   9       27.13       45.43     19.27 o 
 -10   4   9      169.63      176.13     40.59 o 
  -9   4   9        0.12        1.74      7.91 o 
  -8   4   9      465.43      432.30     25.85 o 
  -7   4   9     2733.31     2981.51    114.29 o 
  -6   4   9      885.87      869.37     33.94 o 
  -5   4   9       56.74       87.22     21.88 o 
  -4   4   9        0.33       13.33      7.58 o 
  -3   4   9        0.04        9.35      7.12 o 
  -2   4   9        0.79        7.10     12.35 o 
  -1   4   9       87.39       96.87     24.06 o 
   0   4   9      816.40      816.35     50.84 o 
   1   4   9       44.27       39.52     15.69 o 
   2   4   9      176.40      836.96    228.20 o 
   3   4   9      233.50      312.58     60.66 o 
   4   4   9      359.88      393.82     43.84 o 
   5   4   9      188.07      198.93     47.13 o 
   6   4   9       93.79      118.75     30.49 o 
   7   4   9      644.53      658.46     77.09 o 
   8   4   9        3.03       13.84     20.18 o 
   9   4   9      165.26      165.58     61.23 o 
 -14   5   9      102.94       82.40     41.71 o 
 -13   5   9       14.34      182.99    114.66 o 
 -12   5   9        2.10       32.80     22.83 o 
 -11   5   9      134.97      149.41     56.90 o 
 -10   5   9      514.74      544.93    126.25 o 
  -9   5   9      162.98      181.58     38.54 o 
  -8   5   9     1004.45     1066.72    113.43 o 
  -7   5   9      232.45      215.98     16.67 o 
  -6   5   9      913.91     1061.01     86.80 o 
  -5   5   9      150.04      140.61     30.07 o 
  -4   5   9       97.61       93.13     16.92 o 
  -3   5   9      831.98      780.44     41.00 o 
  -2   5   9      179.48      179.77     38.67 o 
  -1   5   9        1.81       11.76     10.86 o 
   0   5   9       96.07      129.74     26.67 o 
   1   5   9     1941.03     1873.78     78.33 o 
   2   5   9      271.75      314.24     57.12 o 
   3   5   9       14.74       44.93     15.56 o 
   4   5   9        0.52       44.38     45.23 o 
   5   5   9      230.76      269.76     37.72 o 
   6   5   9       65.38       43.11     17.42 o 
   7   5   9        7.82       20.02     24.45 o 
   8   5   9      196.75      258.53     72.95 o 
   9   5   9       38.35       31.41     24.52 o 
 -14   6   9       51.48       45.72     21.11 o 
 -13   6   9      186.82      200.71     61.61 o 
 -12   6   9      231.56      193.03     96.91 o 
 -11   6   9      429.07      442.16    113.22 o 
 -10   6   9      416.08      492.30    124.04 o 
  -9   6   9       17.28       25.80     19.65 o 
  -8   6   9      427.27      455.61    105.03 o 
  -7   6   9       59.10      156.78    187.42 o 
  -6   6   9      650.58      589.12     61.70 o 
  -5   6   9      460.38      365.72     41.78 o 
  -4   6   9      221.91      194.78     37.30 o 
  -3   6   9      597.81      637.53     54.69 o 
  -2   6   9        0.92       16.37     13.81 o 
  -1   6   9       33.81       49.73     12.64 o 
   0   6   9      164.36      211.90     38.03 o 
   1   6   9       13.91       20.75     16.76 o 
   2   6   9       69.13       71.07     80.93 o 
   3   6   9      305.71      328.83     49.22 o 
   4   6   9      208.83      231.45     45.55 o 
   5   6   9      785.49      887.35    105.89 o 
   6   6   9       34.07       38.84     20.50 o 
   7   6   9        0.62       18.56     15.82 o 
   8   6   9       69.14       61.86     29.94 o 
 -14   7   9        9.09       17.68     23.48 o 
 -13   7   9       47.96       30.54     48.83 o 
 -12   7   9      351.75      265.34    113.63 o 
 -11   7   9      108.02      126.26     42.59 o 
 -10   7   9      149.57      192.57     47.89 o 
  -9   7   9       48.54       39.48     26.48 o 
  -8   7   9      896.79     1205.44     80.22 o 
  -7   7   9      179.31      279.54     65.22 o 
  -6   7   9       64.60       48.30     22.30 o 
  -5   7   9     2342.99     2279.68     85.73 o 
  -4   7   9      309.75      323.66     18.14 o 
  -3   7   9      720.47      708.44     56.31 o 
  -2   7   9      100.50      122.12     25.73 o 
  -1   7   9       75.42       93.01     20.99 o 
   0   7   9     3398.16     3354.05    123.26 o 
   1   7   9      365.64      377.76     74.74 o 
   2   7   9        2.20       18.13     13.00 o 
   3   7   9       16.88       37.36     13.97 o 
   4   7   9      313.09      309.75     66.71 o 
   5   7   9      132.03      133.11     35.65 o 
   6   7   9      211.20      176.87     58.64 o 
   7   7   9       23.33       25.61     22.49 o 
 -13   8   9       33.59       12.48     17.03 o 
 -12   8   9       19.38        9.63     16.16 o 
 -11   8   9      237.62      255.19     83.49 o 
 -10   8   9      221.12      242.59     49.62 o 
  -9   8   9       94.02       86.27     32.58 o 
  -8   8   9      359.80      571.01     93.14 o 
  -7   8   9        8.24      754.79    236.29 o 
  -5   8   9      796.27      754.60     27.95 o 
  -4   8   9     1633.48     1707.69     82.10 o 
  -3   8   9      430.08      449.82     40.10 o 
  -2   8   9      219.72      204.46     30.44 o 
  -1   8   9       16.44       19.57     16.84 o 
   0   8   9       19.62       26.75     14.17 o 
   1   8   9       57.00       65.52     14.48 o 
   2   8   9       22.97       41.31     15.25 o 
   3   8   9        0.43       10.36     14.34 o 
   4   8   9      186.16      160.19     58.62 o 
   5   8   9        0.95       21.15     12.28 o 
   6   8   9       20.50       24.30     15.21 o 
   7   8   9       15.08       19.61      9.89 o 
 -13   9   9       83.79       99.43     38.66 o 
 -12   9   9      336.44      221.30    113.05 o 
 -11   9   9      121.46      100.56     39.51 o 
 -10   9   9       27.22       45.19     17.88 o 
  -9   9   9       19.93        9.79     18.23 o 
  -8   9   9      135.72      155.83     44.86 o 
  -7   9   9       38.13       57.23     17.01 o 
  -6   9   9       18.26       36.48     15.82 o 
  -5   9   9       22.18       39.70     17.30 o 
  -4   9   9      313.51      282.42     64.48 o 
  -3   9   9       19.17       39.07     13.50 o 
  -2   9   9       73.14       87.01     25.28 o 
  -1   9   9        1.03       12.33      8.67 o 
   0   9   9     1196.49     1259.98     51.07 o 
   1   9   9      237.66      216.56     55.91 o 
   2   9   9       32.84       36.29     16.51 o 
   3   9   9      156.81      132.03     48.03 o 
   4   9   9        0.48        0.41     13.89 o 
   5   9   9        1.58       20.52     10.42 o 
   6   9   9       40.73       38.95     14.93 o 
 -12  10   9       37.13       15.91     18.62 o 
 -11  10   9       46.75       56.89     25.24 o 
 -10  10   9      429.05      409.37    120.00 o 
  -9  10   9       39.70      122.50     89.40 o 
  -8  10   9      156.72      229.51     63.71 o 
  -7  10   9       28.98       43.25     84.05 o 
  -6  10   9      304.81      304.86     79.20 o 
  -5  10   9      292.67      296.13    105.52 o 
  -4  10   9        1.70       -3.50     17.89 o 
  -3  10   9       10.51       17.31     11.04 o 
  -2  10   9        4.58       22.24     15.94 o 
  -1  10   9        5.87       17.99      9.11 o 
   0  10   9       53.39       53.54     14.25 o 
   1  10   9        1.99        4.83     14.66 o 
   2  10   9       36.66       43.18     18.55 o 
   3  10   9      216.18      209.04     65.90 o 
   4  10   9      109.44       79.43     49.94 o 
 -11  11   9       11.34       31.96     19.60 o 
 -10  11   9      331.46      251.57     90.43 o 
  -9  11   9       34.09       32.20     20.63 o 
  -8  11   9       55.40       57.01     36.72 o 
  -7  11   9      206.78      203.87     62.47 o 
  -6  11   9      277.64      262.88     82.85 o 
  -5  11   9       57.85       65.09     24.75 o 
  -4  11   9       74.85       59.81     27.20 o 
  -3  11   9      219.34      165.26     79.34 o 
  -2  11   9      145.54      132.34     36.51 o 
  -1  11   9      148.27      193.97     60.95 o 
   0  11   9      120.83      116.21     56.82 o 
   1  11   9        0.23       21.33     17.94 o 
   2  11   9        0.30       29.54     16.13 o 
   3  11   9       20.67       32.51     15.36 o 
  -9  12   9       19.49       20.90     16.24 o 
  -8  12   9      529.99      500.41     52.59 o 
  -7  12   9       17.21       21.67     32.46 o 
  -6  12   9       60.84       42.89     42.80 o 
  -5  12   9      150.15      156.68     96.11 o 
  -4  12   9      266.78      303.12    125.58 o 
  -3  12   9      118.92      215.08     99.74 o 
  -2  12   9      347.13      265.85    191.86 o 
  -1  12   9      198.22      153.23     62.24 o 
   0  12   9      109.04       85.57     35.99 o 
   1  12   9       95.22       94.92     44.45 o 
  -7  13   9        6.15       -3.99     38.08 o 
  -6  13   9       17.28       20.40     32.91 o 
  -5  13   9       26.89       38.45     41.71 o 
  -4  13   9        6.55       17.50     42.16 o 
  -3  13   9      501.66      663.28    152.78 o 
  -2  13   9      237.08      234.48    121.50 o 
  -1  13   9       59.91       49.69     88.23 o 
  -2 -14  10       54.91       37.40     24.94 o 
  -1 -14  10      305.90      251.39    139.47 o 
   0 -14  10       65.70       78.18     25.17 o 
   1 -14  10        0.87       23.41     23.37 o 
   2 -14  10      285.11      261.16    149.35 o 
   3 -14  10      104.19       65.80     40.44 o 
  -4 -13  10       12.36       20.23     28.52 o 
  -3 -13  10       32.29       58.95     35.23 o 
  -2 -13  10      222.20      216.87     99.31 o 
  -1 -13  10       97.43      144.18     48.86 o 
   0 -13  10      606.68      554.37    151.76 o 
   1 -13  10      481.97      598.22     59.96 o 
   2 -13  10      677.28      643.58    154.61 o 
   3 -13  10      250.18      153.91     67.39 o 
   4 -13  10       24.01       30.21     15.41 o 
   5 -13  10       24.90       20.99     11.95 o 
   6 -13  10       32.33       21.82     24.28 o 
  -6 -12  10      126.84      129.57     51.53 o 
  -5 -12  10        0.17        3.04     18.30 o 
  -4 -12  10      171.85      137.93     68.33 o 
  -3 -12  10        9.02       19.77     22.02 o 
  -2 -12  10       11.84       17.44     19.71 o 
  -1 -12  10        8.44        7.28     27.80 o 
   0 -12  10        0.78       20.80     14.83 o 
   1 -12  10       22.89       37.97     18.75 o 
   2 -12  10       32.78       63.18     33.40 o 
   3 -12  10      164.93      229.61     85.08 o 
   4 -12  10      157.09      135.56     50.57 o 
   5 -12  10      182.54      134.79     52.49 o 
   6 -12  10       86.16       65.98     24.35 o 
   7 -12  10        5.17       12.78     21.40 o 
  -8 -11  10      126.25      139.80     70.56 o 
  -7 -11  10        6.66       29.43     29.83 o 
  -6 -11  10        1.53       21.28     17.77 o 
  -5 -11  10        5.89       28.11     23.58 o 
  -4 -11  10       28.78       74.79     31.45 o 
  -3 -11  10      339.03      369.20    104.88 o 
  -2 -11  10       14.31       33.43     25.60 o 
  -1 -11  10      204.87      207.00     67.00 o 
   0 -11  10       97.19       67.98     33.52 o 
   1 -11  10      198.78      225.56     80.30 o 
   2 -11  10       26.66       62.57     19.47 o 
   3 -11  10        0.61        0.50     12.73 o 
   4 -11  10        3.44       11.14     12.22 o 
   5 -11  10       10.63       17.23     31.51 o 
   6 -11  10       69.17       61.24     27.89 o 
   7 -11  10        0.31       10.67     15.51 o 
   8 -11  10       34.80       49.67     29.27 o 
  -9 -10  10       18.80       21.00     30.34 o 
  -8 -10  10     1265.29     1289.46     83.99 o 
  -7 -10  10      436.17      454.87     57.48 o 
  -6 -10  10      121.55      135.59     46.95 o 
  -5 -10  10      158.16      273.35     69.39 o 
  -4 -10  10      529.47      578.36    122.82 o 
  -3 -10  10       64.74       48.99     22.12 o 
  -2 -10  10        3.59       11.17      9.40 o 
  -1 -10  10      149.38      141.37     35.42 o 
   0 -10  10       26.16       24.64     14.95 o 
   1 -10  10       17.24       19.88     12.69 o 
   2 -10  10       52.18       54.21     15.76 o 
   3 -10  10      189.98      253.71    118.14 o 
   4 -10  10      395.40      412.31     43.48 o 
   5 -10  10      314.65      281.00     66.25 o 
   6 -10  10        3.09       24.45     11.14 o 
   7 -10  10      102.78      112.39     46.20 o 
   8 -10  10        0.08        8.56     12.89 o 
   9 -10  10       15.05       19.11     23.25 o 
 -10  -9  10       13.67       20.23     31.64 o 
  -9  -9  10       24.69       35.22     24.16 o 
  -8  -9  10      953.04      787.07     56.72 o 
  -7  -9  10       67.83       64.67     32.23 o 
  -6  -9  10       28.32       23.18     14.77 o 
  -5  -9  10       57.15       38.14     15.40 o 
  -4  -9  10        2.98       11.93     12.10 o 
  -3  -9  10       75.61       55.06     21.38 o 
  -2  -9  10      522.22      432.31     61.52 o 
  -1  -9  10      487.76      457.91     40.69 o 
   0  -9  10       41.57       44.79     17.70 o 
   1  -9  10        0.04        9.56      8.68 o 
   2  -9  10        0.60        4.92     12.35 o 
   3  -9  10      158.67      205.63     44.93 o 
   4  -9  10       13.91       11.19     13.36 o 
   5  -9  10      105.42      106.37     26.26 o 
   6  -9  10       83.23       71.71     24.32 o 
   7  -9  10        7.74       19.64     27.48 o 
   8  -9  10       87.83       79.29     32.06 o 
   9  -9  10      322.36      319.96    125.21 o 
 -11  -8  10       24.51       24.94     19.25 o 
 -10  -8  10       59.42       68.03     26.62 o 
  -9  -8  10      240.30      188.97     56.04 o 
  -8  -8  10        8.33       26.43     14.34 o 
  -7  -8  10        2.02        2.58     17.17 o 
  -6  -8  10       77.28       82.76     22.41 o 
  -5  -8  10     1070.43     1409.59     82.35 o 
  -4  -8  10      387.70      416.39     43.60 o 
  -3  -8  10      132.34      122.11     32.26 o 
  -2  -8  10        0.02        9.94     12.84 o 
  -1  -8  10      673.50      614.15     36.94 o 
   0  -8  10       65.99       59.78     19.70 o 
   1  -8  10       17.01       27.87     17.18 o 
   2  -8  10      354.49      381.74     68.55 o 
   3  -8  10        5.37       19.78     11.48 o 
   4  -8  10      621.95      678.52     39.45 o 
   5  -8  10       23.12       36.52     15.72 o 
   6  -8  10        2.85       20.05     14.49 o 
   7  -8  10       17.83       43.93     16.53 o 
   8  -8  10       20.10       25.17     19.82 o 
   9  -8  10       98.46      123.63     45.27 o 
  10  -8  10        0.02       16.48     21.67 o 
 -11  -7  10      307.64      204.03     97.62 o 
 -10  -7  10        7.56       35.22     19.44 o 
  -9  -7  10      215.77      191.95     63.59 o 
  -8  -7  10      103.98      112.68     37.43 o 
  -7  -7  10        2.07       19.35     13.75 o 
  -6  -7  10      105.11       85.10     28.71 o 
  -5  -7  10      222.91      287.66     60.20 o 
  -4  -7  10       18.54       44.25     14.42 o 
  -3  -7  10        0.17       29.30     11.36 o 
  -2  -7  10       20.72       35.51     14.57 o 
  -1  -7  10      304.82      374.81     71.23 o 
   0  -7  10        3.51       21.89     13.97 o 
   1  -7  10       68.59       57.13     27.40 o 
   2  -7  10       44.80       46.87     15.88 o 
   3  -7  10     3379.72     3418.71    136.77 o 
   4  -7  10      421.59      458.29     66.48 o 
   5  -7  10       10.78       15.43     10.59 o 
   6  -7  10        2.49       10.40     10.01 o 
   7  -7  10      182.92      175.46     41.66 o 
   8  -7  10      417.83      314.39    115.60 o 
   9  -7  10        1.96       -5.34     18.94 o 
  10  -7  10        5.02       18.00     21.50 o 
 -12  -6  10        2.67       18.10     14.95 o 
 -11  -6  10       33.57       39.20     15.59 o 
 -10  -6  10       40.30       35.07     20.10 o 
  -9  -6  10        3.23       36.91     12.35 o 
  -8  -6  10       11.82       18.85     15.35 o 
  -7  -6  10      273.40      269.17     54.28 o 
  -6  -6  10      482.52      567.46     42.63 o 
  -5  -6  10      862.33     1099.73     54.77 o 
  -4  -6  10       10.93       15.53     14.53 o 
  -3  -6  10        1.20       13.43     11.50 o 
  -2  -6  10       11.72       19.86     11.71 o 
  -1  -6  10       20.46       28.29     15.23 o 
   0  -6  10      994.93     1024.66     54.82 o 
   1  -6  10      348.49      355.40     74.37 o 
   2  -6  10       16.67       21.93     15.97 o 
   3  -6  10      705.88      820.43     77.62 o 
   4  -6  10     1432.56     1476.06     64.95 o 
   5  -6  10       14.69       36.00     13.98 o 
   6  -6  10        7.86       18.78     11.26 o 
   7  -6  10      223.00      231.73     67.34 o 
   8  -6  10      109.21      203.56     46.66 o 
   9  -6  10       81.52      110.61     38.50 o 
  10  -6  10        2.84       32.50     17.79 o 
 -13  -5  10        0.72       14.24     15.17 o 
 -12  -5  10      648.57      801.08     51.98 o 
 -11  -5  10       49.94       62.27     20.67 o 
 -10  -5  10       34.90       52.49     26.23 o 
  -9  -5  10      140.92      163.94     37.41 o 
  -8  -5  10       81.09       70.77     21.02 o 
  -7  -5  10       61.49       62.14     19.66 o 
  -6  -5  10      422.34      578.12     62.93 o 
  -5  -5  10      533.78      589.19     98.02 o 
  -4  -5  10      132.75      162.86     27.41 o 
  -3  -5  10      146.20      187.13     38.67 o 
  -2  -5  10      559.46      547.25     41.25 o 
  -1  -5  10      932.78      958.23     59.17 o 
   0  -5  10      356.54      408.69     67.81 o 
   1  -5  10      179.39      224.34     38.78 o 
   2  -5  10      211.64      249.64     49.04 o 
   3  -5  10     2093.40     2158.72     94.98 o 
   4  -5  10      176.55      214.43     40.93 o 
   5  -5  10        3.88       18.60     11.07 o 
   6  -5  10        4.57       39.57     15.26 o 
   7  -5  10      673.93      700.58    141.57 o 
   8  -5  10       17.55       21.83     24.15 o 
   9  -5  10       95.46       80.99     41.29 o 
  10  -5  10        1.23       42.68     31.84 o 
  11  -5  10       91.06       83.94     49.45 o 
 -13  -4  10        9.47       26.51     15.48 o 
 -12  -4  10       23.05       33.79     21.34 o 
 -11  -4  10       20.53       21.14     15.66 o 
 -10  -4  10      427.61      443.44     44.19 o 
  -9  -4  10      451.95      477.10     79.52 o 
  -8  -4  10      220.33      206.62     46.52 o 
  -7  -4  10        2.24       24.71     11.75 o 
  -6  -4  10     2016.12     2151.65    195.73 o 
  -5  -4  10       63.88       38.45     13.45 o 
  -4  -4  10       14.65       24.16     15.24 o 
  -3  -4  10      150.84      182.43     40.91 o 
  -2  -4  10      680.01      680.06     48.35 o 
  -1  -4  10       96.48       95.55     22.40 o 
   0  -4  10     1194.15     1200.12     46.86 o 
   1  -4  10      259.87      274.81     56.74 o 
   2  -4  10      227.97      266.82     53.39 o 
   3  -4  10      528.64      579.02     33.03 o 
   4  -4  10       34.27       86.12     37.21 o 
   5  -4  10       84.10      234.60    101.39 o 
   6  -4  10      236.81      700.56    286.99 o 
   7  -4  10       66.66       83.42     32.82 o 
   8  -4  10       48.34      102.54     44.75 o 
   9  -4  10      134.06      114.00     38.69 o 
  10  -4  10        2.05       10.43     34.91 o 
  11  -4  10        5.82       26.68     22.07 o 
 -13  -3  10        2.22        9.37     21.24 o 
 -12  -3  10      162.77      131.68     44.28 o 
 -11  -3  10        9.71       27.96     14.64 o 
 -10  -3  10      173.96      169.01     48.33 o 
  -9  -3  10      150.44      165.44     32.28 o 
  -8  -3  10      424.88      404.49     88.67 o 
  -7  -3  10       60.79       54.77     15.43 o 
  -6  -3  10        0.05       12.85     16.52 o 
  -5  -3  10      283.54      313.11     72.77 o 
  -4  -3  10       14.90        6.91     14.67 o 
  -3  -3  10      129.39      148.38     31.54 o 
  -2  -3  10      472.11      507.97     44.43 o 
  -1  -3  10      487.67      515.79     88.30 o 
   0  -3  10      156.97      165.29     32.73 o 
   1  -3  10     1747.97     1603.46     58.14 o 
   2  -3  10      338.72      359.96     72.24 o 
   3  -3  10      777.62      812.37     50.77 o 
   4  -3  10        5.62       23.16     13.71 o 
   5  -3  10      832.08      846.60     33.76 o 
   6  -3  10     1002.81      915.98     56.47 o 
   7  -3  10       66.46       70.43     21.29 o 
   8  -3  10      815.09      810.74    115.99 o 
   9  -3  10       10.78       24.53     22.78 o 
  10  -3  10       26.23       56.28     27.35 o 
  11  -3  10      102.29      140.02     51.49 o 
 -14  -2  10      465.38      501.87     78.33 o 
 -13  -2  10       25.11       15.25     20.49 o 
 -12  -2  10        2.49       19.26     20.32 o 
 -11  -2  10      184.00      158.89     48.60 o 
 -10  -2  10        0.86       18.62     10.47 o 
  -9  -2  10       55.10       47.00     17.71 o 
  -8  -2  10     1143.64     1016.31     50.30 o 
  -7  -2  10      203.70      222.09     48.88 o 
  -6  -2  10     3921.77     4219.41    149.16 o 
  -5  -2  10      469.37      468.58     48.10 o 
  -4  -2  10      923.84      897.72     55.94 o 
  -3  -2  10        6.16       13.66     10.05 o 
  -2  -2  10     1015.09      650.57    294.42 o 
  -1  -2  10      104.27      102.00     23.36 o 
   0  -2  10      244.08      302.56     63.34 o 
   1  -2  10       53.57       53.45     15.31 o 
   2  -2  10      594.81      637.77     52.68 o 
   3  -2  10      699.26      654.55     84.00 o 
   4  -2  10       35.76       68.56     21.06 o 
   5  -2  10       45.58       87.65     24.10 o 
   6  -2  10      156.55      123.59     53.56 o 
   7  -2  10       34.65       26.10     15.58 o 
   8  -2  10      274.81      294.24     71.68 o 
   9  -2  10      328.13      426.92    100.92 o 
  10  -2  10       31.86       37.51     27.06 o 
  11  -2  10       11.02       15.16     21.41 o 
 -14  -1  10        0.23        1.06     23.79 o 
 -13  -1  10       95.63       62.84     32.44 o 
 -12  -1  10      112.83      105.15     28.20 o 
 -11  -1  10       80.88       99.99     37.44 o 
 -10  -1  10      453.39      447.77     40.30 o 
  -9  -1  10      468.76      477.26     84.48 o 
  -8  -1  10      110.00      119.58     26.95 o 
  -7  -1  10      697.85      738.23     53.58 o 
  -6  -1  10     1351.41     1490.15     68.29 o 
  -5  -1  10       35.22       34.40     13.33 o 
  -4  -1  10       22.76       28.74     11.41 o 
  -3  -1  10     1680.62     1126.58    539.54 o 
  -2  -1  10        0.91       -9.73     18.03 o 
  -1  -1  10      386.38      374.66     68.05 o 
   0  -1  10      649.85      672.99     47.14 o 
   1  -1  10     1032.54     1014.37     48.90 o 
   2  -1  10      268.80      281.70     42.42 o 
   3  -1  10       61.91       80.76     17.98 o 
   4  -1  10      754.22      696.36     72.24 o 
   5  -1  10      662.29      649.96     50.67 o 
   6  -1  10        6.68       33.32     11.83 o 
   7  -1  10        0.12       -4.15     23.65 o 
   8  -1  10       58.28       66.01     26.57 o 
   9  -1  10       84.39       59.15     27.48 o 
  10  -1  10       73.15       92.90     28.92 o 
 -14   0  10       70.85       56.90     31.78 o 
 -13   0  10        0.14       14.95     14.61 o 
 -12   0  10       55.43       64.82     27.16 o 
 -11   0  10       55.47       52.09     17.12 o 
 -10   0  10      210.56      224.35     57.50 o 
  -9   0  10       24.47       41.45     15.05 o 
  -8   0  10        0.60       18.62     14.63 o 
  -7   0  10       23.42       34.47     15.00 o 
  -6   0  10      578.49      604.01     44.32 o 
  -5   0  10      817.80      885.33     47.43 o 
  -4   0  10      266.31      303.21     53.92 o 
  -3   0  10     1398.21     1424.98     84.37 o 
  -2   0  10      980.94     1051.42     52.61 o 
  -1   0  10      377.97      380.44     47.37 o 
   0   0  10       38.60       57.70     27.28 o 
   1   0  10       14.08       21.79     13.80 o 
   2   0  10     1163.00     1201.19     48.51 o 
   3   0  10      179.68      189.77     35.12 o 
   4   0  10      196.61      193.12     36.02 o 
   5   0  10      862.72      858.18     71.86 o 
   6   0  10       55.91       48.30     20.49 o 
   7   0  10      189.10      220.21     52.92 o 
   8   0  10      131.16      191.39     37.53 o 
   9   0  10      605.12      538.04    133.69 o 
  10   0  10        0.26       39.78     24.56 o 
 -14   1  10        1.92       39.37     19.92 o 
 -13   1  10       35.69       32.19     30.65 o 
 -12   1  10      150.65      132.66     45.70 o 
 -11   1  10     1093.55     1015.32     38.88 o 
 -10   1  10        9.02        8.09      9.34 o 
  -9   1  10      101.79      114.87     28.99 o 
  -8   1  10       87.51       94.86     24.71 o 
  -7   1  10      306.11      359.48     56.34 o 
  -6   1  10      939.49      997.14     46.33 o 
  -5   1  10      157.48      215.95     40.32 o 
  -4   1  10        5.98       19.57     12.72 o 
  -3   1  10      106.10      117.07     23.31 o 
  -2   1  10      841.83      844.05     75.62 o 
  -1   1  10      212.38      216.69     39.08 o 
   0   1  10     1884.95     1995.20    107.26 o 
   1   1  10      169.28      314.12     82.22 o 
   2   1  10       14.44       16.55     12.52 o 
   3   1  10       61.54       56.77     15.86 o 
   4   1  10     1529.87     1385.16     70.37 o 
   5   1  10      447.36      433.89     58.92 o 
   6   1  10        1.55        8.85     13.81 o 
   7   1  10       79.06       56.74     26.32 o 
   8   1  10       22.68       13.80     13.82 o 
   9   1  10      197.13      263.06     81.30 o 
  10   1  10       21.71       39.27     19.28 o 
 -14   2  10       24.17       27.10     15.48 o 
 -13   2  10        4.68       39.21     22.20 o 
 -12   2  10       76.41      109.02     55.51 o 
 -11   2  10       37.84       32.22     14.54 o 
 -10   2  10      382.12      376.20     29.79 o 
  -9   2  10       23.59       44.13     18.67 o 
  -8   2  10        9.96       15.63     11.92 o 
  -7   2  10     1215.62     1291.22     65.80 o 
  -6   2  10      310.48      532.74     27.47 o 
  -5   2  10     1457.81     1489.04     62.36 o 
  -4   2  10      244.15      328.62     59.38 o 
  -3   2  10      928.74      913.70     52.83 o 
  -2   2  10      735.83      886.51    177.84 o 
  -1   2  10       16.95       23.55     18.66 o 
   0   2  10       16.81       30.27     10.55 o 
   1   2  10      159.38      861.78    452.60 o 
   2   2  10      118.60      149.79     60.01 o 
   3   2  10       27.76       52.78     14.96 o 
   4   2  10      133.39      121.15     25.56 o 
   5   2  10      168.88      169.31     36.80 o 
   6   2  10        1.56       -4.58      9.15 o 
   7   2  10        2.20       30.12     18.98 o 
   8   2  10      124.46      183.10     51.54 o 
   9   2  10       63.19       95.77     43.09 o 
  10   2  10       38.61       63.77     22.95 o 
 -14   3  10       14.76       37.41     29.37 o 
 -13   3  10       42.38       53.39     26.75 o 
 -12   3  10       31.03       46.86     22.77 o 
 -11   3  10      693.97      672.42     65.25 o 
 -10   3  10      360.12      341.01     55.74 o 
  -9   3  10       32.66       20.64     13.12 o 
  -8   3  10       15.49       13.74      8.66 o 
  -7   3  10      228.31      237.77     36.61 o 
  -6   3  10      239.49      255.83     28.52 o 
  -5   3  10      570.08      647.51     55.82 o 
  -4   3  10      479.91      562.79     94.41 o 
  -3   3  10      146.60      217.09     42.55 o 
  -2   3  10       51.81       76.46     18.12 o 
  -1   3  10        2.53       23.05     11.23 o 
   0   3  10     1714.91     1745.41     63.08 o 
   1   3  10      326.29      561.13    109.37 o 
   2   3  10        0.81        6.68     14.92 o 
   3   3  10       51.42       62.35     16.88 o 
   4   3  10       44.73       76.55     18.34 o 
   5   3  10      153.82      191.41     42.69 o 
   6   3  10       77.50       78.15     27.77 o 
   7   3  10        3.16       24.53     20.24 o 
   8   3  10       53.63       60.00     24.57 o 
   9   3  10       17.41       41.18     27.65 o 
 -14   4  10       35.48       48.34     37.42 o 
 -13   4  10       27.40       28.38     41.71 o 
 -12   4  10       82.75      109.53     63.50 o 
 -11   4  10      407.42      421.70    113.98 o 
 -10   4  10        5.06       36.10     33.01 o 
  -9   4  10       91.70       73.73     22.46 o 
  -8   4  10       13.52       23.10     15.16 o 
  -7   4  10      169.29      178.10     61.50 o 
  -6   4  10        0.02      185.88     78.52 o 
  -5   4  10      338.76      326.18     52.41 o 
  -4   4  10      434.43      408.69     40.09 o 
  -3   4  10      264.52      339.52     63.46 o 
  -2   4  10        4.00       25.55     12.65 o 
  -1   4  10      531.55      509.43     43.75 o 
   0   4  10      571.84      600.74     51.68 o 
   1   4  10      213.06      255.59     58.96 o 
   2   4  10       26.66       28.38     13.68 o 
   3   4  10        1.13      114.81     35.07 o 
   4   4  10       16.88       35.62     15.30 o 
   5   4  10      114.28      155.08     43.22 o 
   6   4  10      173.79      179.89     38.82 o 
   7   4  10        6.72       18.90     20.09 o 
   8   4  10      499.00      575.41     97.30 o 
   9   4  10      261.81      246.48     86.02 o 
 -14   5  10       19.86       34.42     28.39 o 
 -13   5  10      116.92      121.26     46.41 o 
 -12   5  10       25.08       30.99     25.75 o 
 -11   5  10       48.74       46.67     27.70 o 
 -10   5  10        5.36       21.95     22.16 o 
  -9   5  10      100.49       99.69     30.76 o 
  -8   5  10       48.39       91.40     40.03 o 
  -7   5  10       57.28       63.28     99.00 o 
  -6   5  10      501.62      438.76     49.98 o 
  -5   5  10      538.95      416.15     50.70 o 
  -4   5  10      118.69      113.96     29.09 o 
  -3   5  10     1009.10     1037.97     50.74 o 
  -2   5  10       38.99       42.17     15.01 o 
  -1   5  10     1122.87     1130.93     54.04 o 
   0   5  10     1041.72     1025.27     60.72 o 
   1   5  10       33.27       33.97     20.45 o 
   2   5  10      288.62      286.56     52.13 o 
   3   5  10        3.42       47.37     26.74 o 
   4   5  10       30.01       72.52     42.61 o 
   5   5  10       18.77        4.85     13.54 o 
   6   5  10       66.40       62.03     23.15 o 
   7   5  10      113.68       76.83     49.92 o 
   8   5  10        0.70       26.48     24.97 o 
 -14   6  10      131.72      113.41     54.40 o 
 -13   6  10       19.31       37.00     18.17 o 
 -12   6  10       66.20       53.37     31.51 o 
 -11   6  10       92.21      101.36     37.61 o 
 -10   6  10       79.73       96.09     30.32 o 
  -9   6  10      146.09      178.58     43.31 o 
  -8   6  10        5.02       19.50     15.36 o 
  -7   6  10     1305.77     1630.34    107.84 o 
  -6   6  10      325.01      246.62     42.43 o 
  -5   6  10      347.90      305.79     47.43 o 
  -4   6  10     3463.80     3701.12    132.56 o 
  -3   6  10      886.65      913.79     52.96 o 
  -2   6  10        7.85       14.67     11.60 o 
  -1   6  10       26.18       36.37     16.67 o 
   0   6  10     6614.57     6538.29    195.49 o 
   1   6  10     1265.36     1194.63     72.00 o 
   2   6  10      356.14      416.51     72.66 o 
   3   6  10      458.17      435.30     62.00 o 
   4   6  10      110.53      128.18     37.68 o 
   5   6  10       46.37       63.87     23.08 o 
   6   6  10      323.89      339.40     66.65 o 
   7   6  10       37.93       25.09     15.47 o 
   8   6  10      270.87      246.54     63.11 o 
 -13   7  10      142.80      111.65     63.67 o 
 -12   7  10       20.80       56.45     28.17 o 
 -11   7  10        8.76       14.27     19.68 o 
 -10   7  10      174.02      186.71     58.96 o 
  -9   7  10       15.58       27.02     18.66 o 
  -8   7  10      137.51      151.22     46.90 o 
  -7   7  10      160.03      523.93    112.75 o 
  -6   7  10     1491.51     1334.06     84.10 o 
  -5   7  10        9.22        7.21      9.87 o 
  -4   7  10        0.27        2.99     14.81 o 
  -3   7  10        0.19       22.46     13.88 o 
  -2   7  10     1001.03      980.72     97.78 o 
  -1   7  10        1.10       10.30     11.08 o 
   0   7  10      891.77      896.09     51.95 o 
   1   7  10       62.85       80.41     20.87 o 
   2   7  10       56.10       58.72     21.10 o 
   3   7  10      160.02      153.19     45.11 o 
   4   7  10      105.04       98.38     29.66 o 
   5   7  10        0.16       13.85     10.73 o 
   6   7  10        1.57       15.86     12.29 o 
   7   7  10       16.19       -0.02     17.91 o 
 -13   8  10      276.38      253.39    114.10 o 
 -12   8  10        6.69       20.95     23.15 o 
 -11   8  10      340.31      273.56    104.47 o 
 -10   8  10       54.91       65.56     29.92 o 
  -9   8  10       85.62       91.09     62.61 o 
  -8   8  10      115.63      121.13     42.99 o 
  -7   8  10      890.55     1078.81     81.59 o 
  -6   8  10      410.11      468.70     88.54 o 
  -5   8  10      705.27      655.18     54.93 o 
  -4   8  10      132.48      133.92     35.43 o 
  -3   8  10      192.73      158.69     37.18 o 
  -2   8  10       84.30      102.37     23.25 o 
  -1   8  10      376.33      365.30     65.90 o 
   0   8  10      377.83      347.31     56.65 o 
   1   8  10       19.62       14.33     12.04 o 
   2   8  10        8.84       11.50     12.54 o 
   3   8  10       60.36       63.74     25.43 o 
   4   8  10       94.20       73.54     24.53 o 
   5   8  10        3.64       14.06     16.55 o 
   6   8  10      103.22       68.97     43.57 o 
 -12   9  10        1.16       16.14     24.57 o 
 -11   9  10      160.67      155.35     77.36 o 
 -10   9  10      248.66      231.21    101.52 o 
  -9   9  10       75.82       82.55     42.64 o 
  -8   9  10       32.05       31.09     28.15 o 
  -7   9  10        2.93       15.32     21.40 o 
  -6   9  10        1.78       34.95     19.12 o 
  -5   9  10       22.37       54.43     27.69 o 
  -4   9  10       41.24       32.73     11.05 o 
  -3   9  10       50.66       55.78     14.85 o 
  -2   9  10       32.75       24.58     12.52 o 
  -1   9  10       94.30       88.94     25.16 o 
   0   9  10       92.70       78.77     21.46 o 
   1   9  10       16.88       33.69     18.50 o 
   2   9  10      267.89      239.50     64.28 o 
   3   9  10      508.51      543.25     64.81 o 
   4   9  10       13.03       25.31     14.67 o 
   5   9  10       70.51       44.83     24.81 o 
 -11  10  10       56.12       40.72     24.02 o 
 -10  10  10      766.23      880.28     88.59 o 
  -9  10  10       52.02       92.97     38.80 o 
  -8  10  10      181.50      187.26     55.45 o 
  -7  10  10      102.52       95.01     35.59 o 
  -6  10  10      128.13       95.89     35.35 o 
  -5  10  10       58.43       94.93     31.21 o 
  -4  10  10        4.50       20.16     14.05 o 
  -3  10  10        0.60        7.85      9.76 o 
  -2  10  10       81.61       82.27     24.03 o 
  -1  10  10       16.15       35.46     16.45 o 
   0  10  10       48.93       40.87     14.81 o 
   1  10  10        9.29       18.29     11.58 o 
   2  10  10       39.99       28.59     29.28 o 
   3  10  10       61.84       41.03     29.32 o 
   4  10  10        2.85        6.16     16.07 o 
 -10  11  10      154.45      123.94     48.74 o 
  -9  11  10        5.12       27.87     17.46 o 
  -8  11  10      190.47      180.14     65.13 o 
  -7  11  10      152.12       90.73     49.46 o 
  -6  11  10       49.90       79.87     24.48 o 
  -5  11  10      108.30      103.89     45.37 o 
  -4  11  10       33.42        1.18     13.38 o 
  -3  11  10      208.02      149.61     50.56 o 
  -2  11  10       19.05       26.11     29.29 o 
  -1  11  10        4.48       -5.07     19.61 o 
   0  11  10        2.47       20.87     27.63 o 
   1  11  10       83.72       59.55     29.06 o 
   2  11  10      106.53      104.81     36.70 o 
  -8  12  10      324.85      277.67    116.78 o 
  -7  12  10      341.78      247.63    182.16 o 
  -6  12  10       69.58       87.59     42.71 o 
  -5  12  10        0.47       29.65     22.76 o 
  -4  12  10       13.50       17.95     37.45 o 
  -3  12  10      327.71      238.38    123.50 o 
  -2  12  10      256.48      227.77    190.14 o 
  -1  12  10       93.40       53.13     67.73 o 
   0  12  10       14.00       24.46     20.36 o 
  -4 -13  11       22.96       48.93     46.34 o 
  -3 -13  11        1.21       17.85     25.96 o 
  -2 -13  11       12.82       23.86     33.69 o 
  -1 -13  11       17.88       21.58     31.92 o 
   0 -13  11       65.40       63.87     27.57 o 
   1 -13  11       36.20       28.04     17.96 o 
   2 -13  11        0.20       23.99     20.77 o 
   3 -13  11      376.37      237.51    203.47 o 
   4 -13  11      162.48      159.23     69.12 o 
  -6 -12  11       56.78       32.79     33.18 o 
  -5 -12  11       48.24       45.58     30.19 o 
  -4 -12  11       10.83       30.02     32.58 o 
  -3 -12  11       50.00       51.86     23.77 o 
  -2 -12  11       35.44       55.51     30.62 o 
  -1 -12  11      102.12      102.89     36.27 o 
   0 -12  11       60.64       96.69     28.58 o 
   1 -12  11        1.94       -4.50     20.10 o 
   2 -12  11      274.18       80.75    116.11 o 
   3 -12  11      195.09      146.43     55.68 o 
   4 -12  11       32.72       38.26     23.91 o 
   5 -12  11       49.96       43.69     23.43 o 
   6 -12  11        0.26       25.66     20.85 o 
  -7 -11  11      269.28      265.52    116.01 o 
  -6 -11  11       21.48       31.42     25.18 o 
  -5 -11  11        2.02       -4.80     27.08 o 
  -4 -11  11       91.66       72.34     49.03 o 
  -3 -11  11      106.10       90.14     35.84 o 
  -2 -11  11       19.71       24.84     22.72 o 
  -1 -11  11        1.25       33.90     20.06 o 
   0 -11  11        0.05       21.63     21.25 o 
   1 -11  11       19.19       27.06     20.18 o 
   2 -11  11        0.33       18.56     11.52 o 
   3 -11  11       32.84       30.49     16.61 o 
   4 -11  11      303.07      314.64     63.75 o 
   5 -11  11      174.58      141.43     49.43 o 
   6 -11  11       46.80       78.71     43.84 o 
   7 -11  11       10.88       -3.21     23.93 o 
  -8 -10  11       13.54       10.20     25.04 o 
  -7 -10  11      116.60      137.86     62.73 o 
  -6 -10  11       18.31       23.02     18.54 o 
  -5 -10  11      779.35      951.40     93.92 o 
  -4 -10  11        2.10       35.34     21.85 o 
  -3 -10  11      107.98      106.09     29.84 o 
  -2 -10  11       16.32       20.21      7.91 o 
  -1 -10  11     1121.62     1101.83     39.43 o 
   0 -10  11       11.19       27.95     10.19 o 
   1 -10  11        3.53       23.24     10.52 o 
   2 -10  11       32.76       38.10     14.59 o 
   3 -10  11       63.58       64.64     19.84 o 
   4 -10  11       42.71       36.31     15.50 o 
   5 -10  11      418.01      283.07     77.30 o 
   6 -10  11       70.42       76.19     28.20 o 
   7 -10  11       16.69       33.63     29.22 o 
   8 -10  11        8.89       30.79     22.42 o 
  -9  -9  11      235.87      842.10    321.03 o 
  -8  -9  11       47.80       96.19     39.36 o 
  -7  -9  11        0.21       33.61     29.07 o 
  -6  -9  11      259.57      367.25     57.87 o 
  -5  -9  11      122.76      102.40     33.43 o 
  -4  -9  11       75.84       63.64     15.83 o 
  -3  -9  11      141.31      103.82     43.90 o 
  -2  -9  11      117.28      122.47     29.86 o 
  -1  -9  11      166.74      123.45     42.54 o 
   0  -9  11       32.99       52.14     18.21 o 
   1  -9  11      299.93      306.91     62.14 o 
   2  -9  11     1036.20     1114.34     41.15 o 
   3  -9  11     2763.94     3044.08     69.93 o 
   4  -9  11       63.20       70.48     23.65 o 
   5  -9  11       26.99       27.03     14.67 o 
   6  -9  11      357.65      352.76     41.73 o 
   7  -9  11      165.15      201.68     84.13 o 
   8  -9  11       26.20       47.83     31.60 o 
   9  -9  11       29.11       17.79     17.65 o 
 -10  -8  11      159.93      115.28     73.19 o 
  -9  -8  11       11.98       14.91     13.94 o 
  -8  -8  11      268.16      236.02     65.50 o 
  -7  -8  11        0.56       30.52     16.79 o 
  -6  -8  11      230.01      326.39     77.90 o 
  -5  -8  11      776.74     1102.33    101.82 o 
  -4  -8  11       47.94       55.22     15.87 o 
  -3  -8  11      707.21      703.75    107.28 o 
  -2  -8  11      105.89      180.64     40.59 o 
  -1  -8  11     2417.07     2283.16    102.87 o 
   0  -8  11      252.18      118.48     68.42 o 
   1  -8  11       22.92       39.83     12.18 o 
   2  -8  11      155.15      116.27     50.54 o 
   3  -8  11      886.99      949.45     66.36 o 
   4  -8  11       67.79       60.54     20.14 o 
   5  -8  11      526.74      477.46     41.93 o 
   6  -8  11        4.73       11.43     11.36 o 
   7  -8  11       97.25      114.77     44.52 o 
   8  -8  11       29.85       36.89     33.32 o 
   9  -8  11       48.44       42.32     30.45 o 
 -11  -7  11       73.63       57.60     33.53 o 
 -10  -7  11       94.15       52.61     29.92 o 
  -9  -7  11      121.46      121.11     48.34 o 
  -8  -7  11      150.89      114.58     32.39 o 
  -7  -7  11       22.19       32.72     16.68 o 
  -6  -7  11     1176.97     1441.17     82.03 o 
  -5  -7  11      421.11      533.59     56.73 o 
  -4  -7  11      300.07      322.24     65.16 o 
  -3  -7  11      494.32      404.67     48.86 o 
  -2  -7  11       93.61       91.10     21.38 o 
  -1  -7  11      199.99      228.43     45.88 o 
   0  -7  11       81.66       50.35     36.18 o 
   1  -7  11     1267.47     1265.31     59.22 o 
   2  -7  11      435.16      469.78     75.08 o 
   3  -7  11     1173.87     1194.12     85.50 o 
   4  -7  11        8.16       35.02     14.04 o 
   5  -7  11      775.86      805.04     40.77 o 
   6  -7  11       13.23       12.15      8.25 o 
   7  -7  11       23.59       41.96     18.36 o 
   8  -7  11        4.29       33.86     15.90 o 
   9  -7  11       42.25       48.73     30.08 o 
  10  -7  11       67.52       94.48     75.17 o 
 -12  -6  11        0.05       21.13     13.72 o 
 -11  -6  11      197.37      168.71     54.49 o 
 -10  -6  11      177.80      137.36     43.75 o 
  -9  -6  11        5.49       18.69     13.95 o 
  -8  -6  11       11.91       20.65     11.65 o 
  -7  -6  11       59.39       51.37     15.34 o 
  -6  -6  11       10.78       24.21     17.27 o 
  -5  -6  11       23.04       24.26      9.77 o 
  -4  -6  11       58.09       66.47     17.47 o 
  -3  -6  11      479.31      477.74     80.89 o 
  -2  -6  11      330.78      360.71     63.93 o 
  -1  -6  11      125.06      133.91     24.18 o 
   0  -6  11        5.93       18.38     12.29 o 
   1  -6  11     1174.77      659.98    395.54 o 
   2  -6  11     1654.48     1551.90     80.65 o 
   3  -6  11      181.78      201.24     48.85 o 
   4  -6  11      122.38      167.39     57.11 o 
   5  -6  11      155.04      141.49     30.57 o 
   6  -6  11       81.22       76.50     26.91 o 
   7  -6  11      528.43      514.12    146.43 o 
   8  -6  11       37.33        3.79     22.16 o 
   9  -6  11       19.28       46.04     41.71 o 
  10  -6  11      124.52      120.42     71.73 o 
 -12  -5  11       43.72       21.73     11.28 o 
 -11  -5  11      199.70      161.61     65.30 o 
 -10  -5  11        0.83        1.79     13.38 o 
  -9  -5  11        0.29       14.15     15.83 o 
  -8  -5  11      198.18      222.25     47.45 o 
  -7  -5  11     1762.36     1795.84    162.80 o 
  -6  -5  11      952.20      853.02    142.20 o 
  -5  -5  11       39.90       46.79     14.91 o 
  -4  -5  11      785.35      748.77     48.41 o 
  -3  -5  11      368.47      387.24     68.42 o 
  -2  -5  11      217.36      208.58     45.17 o 
  -1  -5  11      305.05      313.46     56.06 o 
   0  -5  11        0.39        5.53     13.80 o 
   1  -5  11       46.47       40.83     13.41 o 
   2  -5  11     2404.87     2426.61     87.47 o 
   3  -5  11       17.55       29.77     29.46 o 
   4  -5  11        6.53       14.43     12.39 o 
   5  -5  11      561.73      533.15     97.26 o 
   6  -5  11     1272.31     1187.04     50.77 o 
   7  -5  11       22.83       25.58     15.65 o 
   8  -5  11      107.07      111.51     46.30 o 
   9  -5  11      128.29      122.70     47.71 o 
  10  -5  11        1.50        5.75     21.12 o 
 -13  -4  11        5.76       15.30     12.76 o 
 -12  -4  11       24.07       39.63     20.30 o 
 -11  -4  11      833.77      804.68     59.00 o 
 -10  -4  11      232.97      216.58     58.01 o 
  -9  -4  11       64.50       49.70     22.59 o 
  -8  -4  11      163.21      124.72     32.96 o 
  -7  -4  11     1228.44     1328.95     73.41 o 
  -6  -4  11        2.93        4.81     17.45 o 
  -5  -4  11        4.37       20.27     13.67 o 
  -4  -4  11        0.23       21.20     17.85 o 
  -3  -4  11      227.37      208.48     46.15 o 
  -2  -4  11     1574.57     1381.49     70.89 o 
  -1  -4  11      235.54       62.19     78.50 o 
   0  -4  11       99.88       84.38     27.81 o 
   1  -4  11      594.33      535.77     55.31 o 
   2  -4  11        7.28       10.05     18.41 o 
   3  -4  11      410.83      552.32     77.89 o 
   4  -4  11      116.72      159.59     32.20 o 
   5  -4  11       22.07       48.03     48.16 o 
   6  -4  11       71.98       76.42     21.32 o 
   7  -4  11       27.37       37.45     69.82 o 
   8  -4  11      402.81      365.05     91.82 o 
   9  -4  11      329.09      298.40     81.92 o 
  10  -4  11       13.67       -9.22     28.39 o 
 -13  -3  11        0.41        8.55     13.97 o 
 -12  -3  11       28.47       47.25     17.28 o 
 -11  -3  11        0.94       30.12     13.77 o 
 -10  -3  11      170.41      153.39     42.89 o 
  -9  -3  11       35.81       43.80     16.28 o 
  -8  -3  11       21.97       30.88     18.83 o 
  -7  -3  11      166.44      157.16     32.36 o 
  -6  -3  11     1399.03     1419.56    174.60 o 
  -5  -3  11        4.52       -1.93     16.16 o 
  -4  -3  11      122.49      128.42     28.74 o 
  -3  -3  11      182.74      213.57     39.94 o 
  -2  -3  11      104.59      118.63     35.23 o 
  -1  -3  11       86.32      112.04     24.22 o 
   0  -3  11     2502.69     2611.21    113.53 o 
   1  -3  11      119.47      110.71     25.05 o 
   2  -3  11     1403.47     1402.94     70.75 o 
   3  -3  11      563.18      634.31    104.42 o 
   4  -3  11     1376.28     1279.07     43.16 o 
   5  -3  11     2723.60     2395.01    116.34 o 
   6  -3  11      341.30      311.28     46.85 o 
   7  -3  11        0.69       28.65     28.65 o 
   8  -3  11        2.44       24.68     21.62 o 
   9  -3  11       53.96       39.69     29.93 o 
  10  -3  11       16.27        9.51     24.25 o 
 -13  -2  11       98.74       97.80     48.52 o 
 -12  -2  11        0.29       16.93      9.53 o 
 -11  -2  11      457.61      437.92     53.19 o 
 -10  -2  11     1111.51     1071.96     55.54 o 
  -9  -2  11       41.68       45.00     20.23 o 
  -8  -2  11       87.53      106.68     29.61 o 
  -7  -2  11        0.55       21.53     17.06 o 
  -6  -2  11      318.13      314.80     53.08 o 
  -5  -2  11      276.90      297.08     74.34 o 
  -4  -2  11      119.63      139.70     28.85 o 
  -3  -2  11       40.36       44.40     16.46 o 
  -2  -2  11      664.69      648.35     39.24 o 
  -1  -2  11       75.10       61.27     17.04 o 
   0  -2  11       82.49      122.26     26.29 o 
   1  -2  11       11.92       27.16     15.46 o 
   2  -2  11      105.11      117.34     25.79 o 
   3  -2  11      292.55      360.03     69.77 o 
   4  -2  11        0.39       23.94     10.92 o 
   5  -2  11        3.30       40.96     24.87 o 
   6  -2  11        1.75       10.76     12.00 o 
   7  -2  11        4.13      -12.61     28.91 o 
   8  -2  11      227.42      203.60     76.74 o 
   9  -2  11      205.58      213.66     46.93 o 
  10  -2  11       23.57       65.50     46.83 o 
 -14  -1  11        0.82       18.45     17.27 o 
 -13  -1  11       64.26       80.30     20.93 o 
 -12  -1  11      419.46      370.33     42.97 o 
 -11  -1  11       23.72       43.52     15.62 o 
 -10  -1  11      123.85      118.41     29.98 o 
  -9  -1  11        0.56       13.22     13.07 o 
  -8  -1  11     4375.73     4598.91    166.67 o 
  -7  -1  11      499.81      576.69     63.38 o 
  -6  -1  11     1334.93     1479.34     99.52 o 
  -5  -1  11     2089.50     2193.55    128.26 o 
  -4  -1  11     1316.91     1208.38     52.82 o 
  -3  -1  11      479.53      202.87    209.35 o 
  -2  -1  11      626.71      573.11     74.13 o 
  -1  -1  11      588.59      638.21     67.51 o 
   0  -1  11      946.65      969.30     72.33 o 
   1  -1  11      733.51      725.95     62.07 o 
   2  -1  11      428.34      455.82     97.70 o 
   3  -1  11      462.79      518.96     64.42 o 
   4  -1  11       47.53       55.30     21.13 o 
   5  -1  11      787.19      715.03     67.18 o 
   6  -1  11        1.13        7.59      9.61 o 
   7  -1  11       89.18      114.95     27.18 o 
   8  -1  11       51.47       71.65     36.62 o 
   9  -1  11       54.66       32.35     32.40 o 
  10  -1  11       15.16       21.28     21.35 o 
 -14   0  11       33.92       38.18     18.17 o 
 -13   0  11      135.29       64.83     55.81 o 
 -12   0  11      411.55      371.71     81.78 o 
 -11   0  11       40.42       53.57     18.77 o 
 -10   0  11      123.76      153.62     37.91 o 
  -9   0  11       35.38       45.39     17.50 o 
  -8   0  11       71.57       91.15     22.98 o 
  -7   0  11      453.13      517.58     91.75 o 
  -6   0  11      290.53      339.15     52.41 o 
  -5   0  11      298.17      282.04     43.00 o 
  -4   0  11      750.95      797.42     41.10 o 
  -3   0  11       54.96       81.98     21.89 o 
  -2   0  11      917.95      940.23     44.67 o 
  -1   0  11      885.58      808.60     42.56 o 
   0   0  11      978.94      894.96     95.17 o 
   1   0  11      102.56      127.75     26.84 o 
   2   0  11      168.64      165.64     32.34 o 
   3   0  11      627.25      609.86     46.87 o 
   4   0  11      858.14      787.67     55.24 o 
   5   0  11       59.50       81.34     22.02 o 
   6   0  11       50.63       44.53     23.85 o 
   7   0  11      145.84      169.22     45.84 o 
   8   0  11       72.94       56.32     24.13 o 
   9   0  11      346.50      334.48     75.35 o 
  10   0  11       26.51       23.42     19.47 o 
 -14   1  11      103.95       98.33     47.15 o 
 -13   1  11       83.67      149.88     48.74 o 
 -12   1  11       12.94       22.25     15.41 o 
 -11   1  11        0.37       13.66     12.34 o 
 -10   1  11       11.52        9.27     13.89 o 
  -9   1  11      143.34      142.54     31.48 o 
  -8   1  11      140.36      133.40     24.30 o 
  -7   1  11        1.34       21.02      9.75 o 
  -6   1  11       17.91       46.16     18.25 o 
  -5   1  11      349.11      371.56     61.76 o 
  -4   1  11        6.20       17.16     13.20 o 
  -3   1  11       51.69       76.11     20.53 o 
  -2   1  11       86.86      122.50     23.31 o 
  -1   1  11        6.57       28.66     17.66 o 
   0   1  11       10.76       23.46     18.32 o 
   1   1  11      786.51      955.66     99.58 o 
   2   1  11        2.24       11.15     20.40 o 
   3   1  11       19.74       23.85     18.47 o 
   4   1  11        4.31       19.10     11.93 o 
   5   1  11      385.99      383.00     31.60 o 
   6   1  11       55.09       47.86     15.08 o 
   7   1  11       41.41       87.00     31.45 o 
   8   1  11       17.39       32.87     21.31 o 
   9   1  11      153.95      114.19     39.33 o 
 -14   2  11        1.75       19.44     19.19 o 
 -13   2  11       65.62       78.89     47.02 o 
 -12   2  11      180.90      182.71     59.39 o 
 -11   2  11      250.31      279.14     91.68 o 
 -10   2  11      234.25      220.67     50.43 o 
  -9   2  11      159.88      177.11     37.43 o 
  -8   2  11      472.22      469.24     33.23 o 
  -7   2  11       34.02       57.13     13.69 o 
  -6   2  11      164.72      258.99     76.65 o 
  -5   2  11       82.29       97.24     35.46 o 
  -4   2  11       12.70       17.01     12.54 o 
  -3   2  11     1918.23     1956.77     74.17 o 
  -2   2  11      265.02      273.13     53.73 o 
  -1   2  11       78.36      102.17     23.17 o 
   0   2  11      477.51      598.38     58.54 o 
   1   2  11      729.24      793.98     66.14 o 
   2   2  11       44.97       97.86     41.03 o 
   3   2  11      186.42      164.74     37.93 o 
   4   2  11      589.45      538.55     60.41 o 
   5   2  11        1.44       10.56     13.50 o 
   6   2  11        7.94       22.09     18.32 o 
   7   2  11      299.04      307.97    101.81 o 
   8   2  11      263.73      268.37     80.03 o 
   9   2  11       55.93       83.03     57.13 o 
 -14   3  11      381.21      222.87    124.72 o 
 -13   3  11        4.64       19.75     28.13 o 
 -12   3  11       44.65       40.03     26.21 o 
 -11   3  11      122.88       95.35     43.01 o 
 -10   3  11       16.78       53.74     30.93 o 
  -9   3  11     2127.99     2201.54     85.58 o 
  -8   3  11     1548.51     1673.97     99.31 o 
  -7   3  11        0.16        1.15     14.61 o 
  -6   3  11       91.65      100.05     30.28 o 
  -5   3  11      654.90      715.49     47.39 o 
  -4   3  11      152.17      177.03     35.52 o 
  -3   3  11       55.81       77.64     23.74 o 
  -2   3  11        0.02        0.62     16.49 o 
  -1   3  11        3.39       25.23     11.82 o 
   0   3  11      312.29      324.87     64.66 o 
   1   3  11      209.93      255.38     53.44 o 
   2   3  11       14.02       51.50     19.69 o 
   3   3  11      394.73      426.82     73.68 o 
   4   3  11      844.24      830.11     69.96 o 
   5   3  11      428.16      418.44     41.24 o 
   6   3  11       54.82       61.93     21.46 o 
   7   3  11      152.51      108.97     55.26 o 
   8   3  11       82.45       89.04     31.29 o 
   9   3  11       59.96       85.40     25.48 o 
 -14   4  11       34.75       14.03     19.43 o 
 -13   4  11      126.98      111.48     45.46 o 
 -12   4  11      338.10      328.18    104.50 o 
 -11   4  11       14.53       59.37     30.58 o 
 -10   4  11      279.70      275.27     89.98 o 
  -9   4  11      833.46      881.95     59.02 o 
  -8   4  11      146.99      138.87     38.08 o 
  -7   4  11      276.56      240.31     48.30 o 
  -6   4  11      255.25      253.43     47.01 o 
  -5   4  11      277.06      311.27     51.74 o 
  -4   4  11        3.41        3.72     19.66 o 
  -3   4  11        9.57       27.36     17.25 o 
  -2   4  11      579.53      642.74     92.75 o 
  -1   4  11      349.93      375.85     61.09 o 
   0   4  11       51.38       58.99     19.36 o 
   1   4  11      155.07      169.76     33.40 o 
   2   4  11      268.31      253.67     48.83 o 
   3   4  11        0.02      251.41    187.97 o 
   4   4  11       10.06       32.66     15.32 o 
   5   4  11       96.06      106.14     38.77 o 
   6   4  11      234.18      211.10     65.45 o 
   7   4  11       65.71       71.18     21.66 o 
   8   4  11       98.04       92.72     38.52 o 
 -14   5  11        9.16       36.48     35.48 o 
 -13   5  11       10.00       54.74     25.41 o 
 -12   5  11       11.94       26.14     25.12 o 
 -11   5  11       86.44      111.66     39.54 o 
 -10   5  11        0.94       33.89     18.61 o 
  -9   5  11      643.76      743.57    169.40 o 
  -8   5  11      461.04      529.64    102.41 o 
  -7   5  11       58.60       51.90     19.80 o 
  -6   5  11      705.04      726.93     32.48 o 
  -5   5  11       50.78       67.72     19.92 o 
  -4   5  11       14.18       44.77     15.43 o 
  -3   5  11        5.97       16.19     12.89 o 
  -2   5  11      330.73      349.21     64.33 o 
  -1   5  11     1188.41     1208.80     49.69 o 
   0   5  11       27.31       34.49     18.35 o 
   1   5  11       60.22       74.68     15.78 o 
   2   5  11     1325.52     1375.46    156.60 o 
   3   5  11        0.29        8.96     14.74 o 
   4   5  11       18.28       22.02      9.26 o 
   5   5  11        2.11       19.39     17.09 o 
   6   5  11        0.02       26.84     19.39 o 
   7   5  11       82.34       82.28     45.14 o 
 -13   6  11      198.25      169.69     78.87 o 
 -12   6  11       99.37       80.42     52.17 o 
 -11   6  11        6.95       17.77     16.52 o 
 -10   6  11      472.84      519.85    127.38 o 
  -9   6  11      322.79      342.36    102.58 o 
  -8   6  11        0.28       47.22     22.63 o 
  -7   6  11      216.24      248.55     64.68 o 
  -6   6  11      693.31      700.88     51.98 o 
  -5   6  11       38.39       37.17     15.39 o 
  -4   6  11     1003.74      986.66     68.55 o 
  -3   6  11       20.18       24.54     12.98 o 
  -2   6  11      232.88      242.09     36.76 o 
  -1   6  11        8.63       13.32      8.94 o 
   0   6  11      645.15      688.43     96.64 o 
   1   6  11     1356.32     1398.11     47.67 o 
   2   6  11        0.09       12.43     10.49 o 
   3   6  11       17.51       36.44     17.26 o 
   4   6  11       90.79       67.06     20.15 o 
   5   6  11       94.18       92.14     23.99 o 
   6   6  11       25.37       38.25     19.05 o 
   7   6  11       20.68       22.71     14.40 o 
 -13   7  11        0.67       38.36     23.75 o 
 -12   7  11       36.84       32.76     40.76 o 
 -11   7  11        4.13       21.37     22.85 o 
 -10   7  11        1.53       -1.97     18.50 o 
  -9   7  11      265.21      274.74    124.76 o 
  -8   7  11        7.65       10.93     18.28 o 
  -7   7  11       68.23       98.97     39.68 o 
  -6   7  11      596.70      612.13    150.28 o 
  -5   7  11        3.61       25.81     13.49 o 
  -4   7  11      191.57      180.89     41.36 o 
  -3   7  11        2.79       11.99     14.67 o 
  -2   7  11       97.70       89.48     20.50 o 
  -1   7  11       35.35       29.10     20.24 o 
   0   7  11       57.42       46.78     20.87 o 
   1   7  11      766.17      674.27     88.02 o 
   2   7  11      465.01      369.34     78.41 o 
   3   7  11      405.40      408.52     55.63 o 
   4   7  11       43.32       20.36     17.27 o 
   5   7  11      160.82      133.69     38.42 o 
   6   7  11       51.98       37.80     18.33 o 
 -12   8  11       33.50       42.35     32.08 o 
 -11   8  11      370.51      460.07    141.80 o 
 -10   8  11      743.51      812.28    108.46 o 
  -9   8  11        0.23       21.05     35.91 o 
  -8   8  11       84.52      101.07     35.27 o 
  -7   8  11       28.54       32.05     23.85 o 
  -6   8  11      166.88      138.61     44.71 o 
  -5   8  11      167.69      160.60     54.57 o 
  -4   8  11        4.89        6.93      5.88 o 
  -3   8  11      262.05      260.09     55.49 o 
  -2   8  11       14.90       26.16     12.73 o 
  -1   8  11       28.39       41.20     21.08 o 
   0   8  11       84.32       86.67     23.89 o 
   1   8  11       29.10       35.32     18.40 o 
   2   8  11      207.03      184.42     50.62 o 
   3   8  11       62.71       49.22     20.26 o 
   4   8  11       58.18       41.94     22.53 o 
   5   8  11       17.19       31.29     17.12 o 
 -12   9  11       23.88       23.93     26.92 o 
 -11   9  11      240.31      245.58     90.41 o 
 -10   9  11       63.42       53.20     21.96 o 
  -9   9  11      201.68      196.67     58.16 o 
  -8   9  11      207.86      280.26     71.02 o 
  -7   9  11       62.23       97.43     31.59 o 
  -6   9  11      526.66      473.10    157.71 o 
  -5   9  11        1.83       26.07     15.80 o 
  -4   9  11      216.45      256.84     65.17 o 
  -3   9  11       55.59       65.66     21.53 o 
  -2   9  11      152.17      158.43     42.46 o 
  -1   9  11       83.61       31.92     19.17 o 
   0   9  11      423.70      362.66     92.42 o 
   1   9  11       33.11       24.06     15.21 o 
   2   9  11       27.73       50.76     18.82 o 
   3   9  11        2.42       38.85     14.60 o 
   4   9  11       45.97       34.33     22.21 o 
 -11  10  11        1.81        1.51     19.93 o 
 -10  10  11       15.53       45.92     33.62 o 
  -9  10  11       86.29      140.50    104.14 o 
  -8  10  11      183.06      168.52     53.11 o 
  -7  10  11        1.10       15.11     16.87 o 
  -6  10  11       64.96       46.85     24.89 o 
  -5  10  11      203.08      151.78     42.64 o 
  -4  10  11        0.02       14.00     12.50 o 
  -3  10  11      636.95      578.68    149.68 o 
  -2  10  11        5.92       19.44      8.75 o 
  -1  10  11       54.92       63.19     17.35 o 
   0  10  11        0.31       13.43     11.43 o 
   1  10  11       92.84       77.04     33.32 o 
   2  10  11       31.47       28.70     14.23 o 
   3  10  11       53.00       12.95     23.85 o 
  -9  11  11       91.39       97.56     48.20 o 
  -8  11  11        6.73       41.48     17.99 o 
  -7  11  11      885.70      902.21    141.36 o 
  -6  11  11        4.39       24.16     25.19 o 
  -5  11  11        0.64       15.82     12.90 o 
  -4  11  11       35.64       44.79     17.57 o 
  -3  11  11       28.56       30.12     19.83 o 
  -2  11  11       31.00       49.51     47.06 o 
  -1  11  11       65.43       30.83     32.73 o 
   0  11  11       60.77       36.95     24.44 o 
   1  11  11       16.37       21.00     12.40 o 
  -6  12  11      127.49      167.93    108.90 o 
  -5  12  11       14.54       52.05     84.14 o 
  -4  12  11       35.55       48.69     42.71 o 
  -3  12  11      175.93      137.91     71.09 o 
  -2  12  11      215.70      171.92     99.02 o 
  -2 -13  12      300.45      241.81    129.52 o 
  -1 -13  12       12.01        6.66     26.15 o 
   0 -13  12       80.67       23.74     55.63 o 
   1 -13  12      171.11       58.15     43.48 o 
   2 -13  12       33.53       28.52     17.16 o 
   3 -13  12       30.86       40.04     20.32 o 
  -5 -12  12       92.18       81.32     63.56 o 
  -4 -12  12        0.03       17.97     19.51 o 
  -3 -12  12       73.68       63.00     28.97 o 
  -2 -12  12      199.64      192.84     49.75 o 
  -1 -12  12       66.39       45.62     25.86 o 
   0 -12  12      150.90      152.76     77.11 o 
   1 -12  12      274.23      315.70    110.32 o 
   2 -12  12       42.82       34.92     21.06 o 
   3 -12  12      156.33      107.51     73.31 o 
   4 -12  12       12.32       29.28     17.58 o 
   5 -12  12        6.92       27.55     19.93 o 
  -7 -11  12       16.42       31.70     24.93 o 
  -6 -11  12       92.52       88.62     49.60 o 
  -5 -11  12       75.02       86.28     36.79 o 
  -4 -11  12       49.58       62.39     23.00 o 
  -3 -11  12      243.24      282.93     77.01 o 
  -2 -11  12      250.46      245.38     73.35 o 
  -1 -11  12      105.56       87.09     43.70 o 
   0 -11  12        1.97       29.93     20.43 o 
   1 -11  12       47.71       75.50     25.69 o 
   2 -11  12      109.00      117.51     32.26 o 
   3 -11  12        3.44       12.26     11.81 o 
   4 -11  12        6.85       31.41     15.74 o 
   5 -11  12        8.63       33.18     23.14 o 
   6 -11  12      219.94      124.36     84.40 o 
  -8 -10  12       34.31       41.05     23.75 o 
  -7 -10  12      224.25      241.21    162.35 o 
  -6 -10  12        1.79        0.52     24.63 o 
  -5 -10  12        0.66       16.65     20.27 o 
  -4 -10  12      118.90       82.15     38.59 o 
  -3 -10  12        0.02       13.77     15.16 o 
  -2 -10  12       39.47       88.44     25.40 o 
  -1 -10  12      164.83      165.99     44.69 o 
   0 -10  12       18.45       14.53     13.00 o 
   1 -10  12       42.52       61.42     21.63 o 
   2 -10  12        9.13       31.88     15.19 o 
   3 -10  12      240.45      189.33     48.63 o 
   4 -10  12      275.30      198.15     58.96 o 
   5 -10  12       49.03       77.36     35.89 o 
   6 -10  12      112.83       90.73     30.68 o 
   7 -10  12       12.79       17.73     14.99 o 
  -9  -9  12        9.39       20.77     21.42 o 
  -8  -9  12       73.18       66.70     24.41 o 
  -7  -9  12      105.42      128.01     36.07 o 
  -6  -9  12      353.63      449.58     92.02 o 
  -5  -9  12      112.98       84.89     27.39 o 
  -4  -9  12        6.39        3.57     10.40 o 
  -3  -9  12      152.94      139.08     38.22 o 
  -2  -9  12      373.24      390.95     52.27 o 
  -1  -9  12       37.63       37.89     22.40 o 
   0  -9  12      111.54      103.17     24.81 o 
   1  -9  12       39.69       32.79     11.08 o 
   2  -9  12      482.95      505.09    112.25 o 
   3  -9  12        0.95       17.34     17.61 o 
   4  -9  12      367.15      323.83     84.74 o 
   5  -9  12      329.23      317.95     86.52 o 
   6  -9  12       91.77      113.45     44.55 o 
   7  -9  12       79.52       67.51     41.39 o 
   8  -9  12        2.66        7.53     18.52 o 
 -10  -8  12        0.20       14.75     21.74 o 
  -9  -8  12      114.96      109.21     41.93 o 
  -8  -8  12      156.13      134.34     43.23 o 
  -7  -8  12      140.10      228.54     62.99 o 
  -6  -8  12      293.86      307.55     82.58 o 
  -5  -8  12       31.25       62.93     20.66 o 
  -4  -8  12      151.30      156.28     42.84 o 
  -3  -8  12       11.36       36.66     13.20 o 
  -2  -8  12      487.78      406.87     54.43 o 
  -1  -8  12      450.98      407.97     75.12 o 
   0  -8  12       35.86       36.09     19.10 o 
   1  -8  12       25.84       34.49     11.73 o 
   2  -8  12      508.07      517.25     59.74 o 
   3  -8  12       85.98       63.56     28.83 o 
   4  -8  12      260.71      288.09     61.93 o 
   5  -8  12       11.94       12.37      9.50 o 
   6  -8  12       91.73      125.40     52.89 o 
   7  -8  12       31.74       42.96     25.18 o 
   8  -8  12        0.00       25.84     19.04 o 
 -11  -7  12      112.20      110.25     39.43 o 
 -10  -7  12       14.98       12.79     10.13 o 
  -9  -7  12       97.04       75.34     26.56 o 
  -8  -7  12       13.32       16.15     10.14 o 
  -7  -7  12      368.64      400.50     85.30 o 
  -6  -7  12        8.35       16.79     11.86 o 
  -5  -7  12        4.80       10.90     11.19 o 
  -4  -7  12      780.70      704.50     95.63 o 
  -3  -7  12       67.54       54.86     17.13 o 
  -2  -7  12        9.43       24.84     10.71 o 
  -1  -7  12       74.46       69.31     19.43 o 
   0  -7  12      113.68      109.65     20.01 o 
   1  -7  12      297.73       67.52    112.70 o 
   2  -7  12      111.66      117.74     30.71 o 
   3  -7  12      109.25      125.16     24.76 o 
   4  -7  12       31.72       55.23     35.67 o 
   5  -7  12       70.00       70.27     22.82 o 
   6  -7  12       14.50       13.83     17.89 o 
   7  -7  12      314.29      287.13    111.46 o 
   8  -7  12       38.16       27.37     23.95 o 
   9  -7  12       16.96       37.67     17.78 o 
 -11  -6  12      175.36      144.09     50.27 o 
 -10  -6  12       11.13       24.98     15.79 o 
  -9  -6  12       69.94       29.42     14.44 o 
  -8  -6  12      126.87       91.55     37.56 o 
  -7  -6  12     2130.49     2364.06    341.07 o 
  -6  -6  12        0.01        7.89     11.71 o 
  -5  -6  12      850.78      720.01     43.64 o 
  -4  -6  12      401.37      352.11     38.78 o 
  -3  -6  12      130.15      167.48     32.00 o 
  -2  -6  12      347.09      369.46     65.33 o 
  -1  -6  12       19.47       28.91     14.05 o 
   0  -6  12     2740.08     2641.82    108.91 o 
   1  -6  12      191.82      224.01     46.92 o 
   2  -6  12     1502.00     1459.03     85.12 o 
   3  -6  12      577.00      624.02     84.42 o 
   4  -6  12      213.55      292.09     75.14 o 
   5  -6  12      108.20      119.84     26.78 o 
   6  -6  12      127.38       93.75     39.80 o 
   7  -6  12        0.05       27.20     22.15 o 
   8  -6  12        0.65        8.10     20.19 o 
   9  -6  12        6.79       24.50     27.88 o 
 -12  -5  12       56.88       47.18     16.23 o 
 -11  -5  12       49.81       43.14     25.86 o 
 -10  -5  12        6.71       11.43     12.89 o 
  -9  -5  12       47.47       45.70     17.65 o 
  -8  -5  12       19.07       10.47     10.59 o 
  -7  -5  12        0.88       10.37     16.19 o 
  -6  -5  12       15.66       15.28     11.19 o 
  -5  -5  12      126.36      155.56     37.59 o 
  -4  -5  12      544.28      575.23     52.65 o 
  -3  -5  12      489.32      547.37     90.88 o 
  -2  -5  12       12.70       21.91     10.78 o 
  -1  -5  12       14.97       16.84     12.38 o 
   0  -5  12       13.14       20.08     11.10 o 
   1  -5  12       67.58       81.15     20.35 o 
   2  -5  12       21.53       43.12     10.98 o 
   3  -5  12      808.57      898.35     93.35 o 
   4  -5  12       50.85       32.30     14.73 o 
   5  -5  12      114.67      128.92     34.34 o 
   6  -5  12       15.94       33.44     23.46 o 
   7  -5  12        9.37       -6.19     27.70 o 
   8  -5  12        0.66       32.30     27.48 o 
   9  -5  12      202.27      205.80     65.97 o 
 -12  -4  12      183.49      162.84     62.94 o 
 -11  -4  12      156.33       96.78     38.15 o 
 -10  -4  12       30.58       45.88     22.67 o 
  -9  -4  12      120.13      138.46     37.20 o 
  -8  -4  12        0.25        8.63     16.25 o 
  -7  -4  12      572.54      618.47     63.46 o 
  -6  -4  12       73.41       53.57     23.70 o 
  -5  -4  12     1553.94     1314.85     94.64 o 
  -4  -4  12       38.98       69.61     16.81 o 
  -3  -4  12      237.94      246.05     49.77 o 
  -2  -4  12      119.31      118.26     29.16 o 
  -1  -4  12      762.47      823.57     64.20 o 
   0  -4  12       80.00       87.99     22.21 o 
   1  -4  12      124.22      157.54     35.27 o 
   2  -4  12      145.31      133.84     34.16 o 
   3  -4  12       33.43       45.67     18.90 o 
   4  -4  12      209.40      189.19    128.65 o 
   5  -4  12       10.89       11.48     11.95 o 
   6  -4  12        1.61       55.30     62.02 o 
   7  -4  12      152.07      147.52     46.84 o 
   8  -4  12      498.72      499.42    144.78 o 
   9  -4  12      109.25       82.24     49.60 o 
 -13  -3  12        1.00       26.29     19.66 o 
 -12  -3  12        3.60       22.28     17.53 o 
 -11  -3  12       14.62       42.46     16.94 o 
 -10  -3  12       89.01       90.05     26.67 o 
  -9  -3  12      413.72      407.91     47.39 o 
  -8  -3  12       26.44       33.41     16.55 o 
  -7  -3  12      361.66      372.67     68.34 o 
  -6  -3  12      307.07      348.03     44.35 o 
  -5  -3  12       55.29       42.89     14.21 o 
  -4  -3  12      697.02      594.60     57.84 o 
  -3  -3  12       47.49       67.90     18.06 o 
  -2  -3  12       18.81       27.80     13.82 o 
  -1  -3  12      785.14      740.70     81.32 o 
   0  -3  12     1459.36     1436.40     63.47 o 
   1  -3  12      882.61      953.70    144.68 o 
   2  -3  12     1303.63     1366.92     63.06 o 
   3  -3  12      175.75      165.94     38.73 o 
   4  -3  12      417.49      412.37     65.53 o 
   5  -3  12        9.22       26.49      8.86 o 
   6  -3  12      239.84      259.65     76.23 o 
   7  -3  12        1.92       17.67     29.88 o 
   8  -3  12      207.45      233.13     62.30 o 
   9  -3  12        1.31       32.78     31.13 o 
 -13  -2  12       10.76       13.92     19.31 o 
 -12  -2  12      836.20      852.00     43.29 o 
 -11  -2  12       35.75       73.42     24.33 o 
 -10  -2  12      303.34      300.58     70.73 o 
  -9  -2  12      352.01      358.55     76.77 o 
  -8  -2  12      122.74      122.65     22.87 o 
  -7  -2  12      431.98      473.21     58.96 o 
  -6  -2  12      648.06      660.21     45.62 o 
  -5  -2  12     1313.64     1090.35    138.28 o 
  -4  -2  12      653.18      611.50     88.65 o 
  -3  -2  12       18.21       15.04     12.60 o 
  -2  -2  12      761.81      820.70     67.11 o 
  -1  -2  12        4.19       26.45     12.13 o 
   0  -2  12      413.55      471.19     88.03 o 
   1  -2  12      864.88      881.07     60.48 o 
   2  -2  12      843.89      952.13     52.26 o 
   3  -2  12      827.53      807.06     46.00 o 
   4  -2  12       53.42       50.03     14.22 o 
   5  -2  12       13.60       20.96     11.39 o 
   6  -2  12       12.72       16.23     22.07 o 
   7  -2  12        0.22        4.83     24.83 o 
   8  -2  12      489.39      411.84    114.42 o 
   9  -2  12        1.07       15.93     27.84 o 
 -13  -1  12      482.40      515.50    106.76 o 
 -12  -1  12       13.59       24.92      9.83 o 
 -11  -1  12      306.76      289.26     77.53 o 
 -10  -1  12        7.89       29.01     23.28 o 
  -9  -1  12       40.80       27.69     16.46 o 
  -8  -1  12      978.31      974.78     46.18 o 
  -7  -1  12     1447.76     1635.14    278.98 o 
  -6  -1  12       41.00       36.37     21.62 o 
  -5  -1  12      666.84      592.40     58.57 o 
  -4  -1  12        5.27       15.71      9.42 o 
  -3  -1  12        4.58       33.44     23.21 o 
  -2  -1  12      253.90      264.13     54.49 o 
  -1  -1  12     1189.38     1256.14     74.98 o 
   0  -1  12      685.14      724.34     67.56 o 
   1  -1  12      405.88      388.63     74.84 o 
   2  -1  12     1442.41     1501.43     77.23 o 
   3  -1  12       66.11      117.82     28.05 o 
   4  -1  12      192.69      184.39     44.39 o 
   5  -1  12       30.58       29.56     11.29 o 
   6  -1  12      241.51      264.32     66.41 o 
   7  -1  12       66.24       53.88     29.92 o 
   8  -1  12      565.60      502.53    136.53 o 
   9  -1  12        1.17       24.29     21.61 o 
 -14   0  12       26.42       20.06     32.56 o 
 -13   0  12       35.80        9.49     31.90 o 
 -12   0  12       25.36       36.46     19.41 o 
 -11   0  12       42.00       22.37     15.24 o 
 -10   0  12       16.19       35.96     17.36 o 
  -9   0  12     2028.37     2173.03     59.64 o 
  -8   0  12      167.25      186.13     45.44 o 
  -7   0  12       18.39       30.88     12.66 o 
  -6   0  12      318.69      364.58     69.90 o 
  -5   0  12      284.15      290.62     50.31 o 
  -4   0  12       75.54       60.64     19.54 o 
  -3   0  12       25.39       31.64     18.85 o 
  -2   0  12      338.29      350.44     43.32 o 
  -1   0  12      352.22      629.07    169.52 o 
   0   0  12      140.73      171.34     52.99 o 
   1   0  12       50.12       74.63     26.63 o 
   2   0  12     2125.24     2053.23     99.80 o 
   3   0  12     1892.64     1826.28     89.73 o 
   4   0  12       31.87       37.01     14.30 o 
   5   0  12        0.00       16.86     13.59 o 
   6   0  12        2.85       28.96     18.36 o 
   7   0  12        1.92       19.41     17.83 o 
   8   0  12       28.81       41.59     21.05 o 
   9   0  12        9.06       32.11     22.78 o 
 -14   1  12        4.74        8.29     15.94 o 
 -13   1  12      374.51      460.40     68.43 o 
 -12   1  12      373.89      257.60     95.86 o 
 -11   1  12      265.02      245.90     31.48 o 
 -10   1  12      228.23      233.03     29.56 o 
  -9   1  12      210.80      186.38     61.08 o 
  -8   1  12      660.08      700.65     40.10 o 
  -7   1  12        6.23       29.08     18.27 o 
  -6   1  12        4.79       19.79     18.19 o 
  -5   1  12      201.21      186.12     52.08 o 
  -4   1  12      139.83      133.63     30.40 o 
  -3   1  12      416.62      479.09     87.88 o 
  -2   1  12      634.18      648.64     75.20 o 
  -1   1  12      252.37      529.61    158.75 o 
   0   1  12      325.75      340.31     64.51 o 
   1   1  12       85.02       99.17     22.75 o 
   2   1  12       84.49       80.71     26.90 o 
   3   1  12       19.30       17.41     16.33 o 
   4   1  12       65.92       60.78     21.69 o 
   5   1  12       83.57       67.07     20.98 o 
   6   1  12       72.21       76.78     24.91 o 
   7   1  12        2.22       16.84     17.86 o 
   8   1  12      421.24      342.57    105.15 o 
   9   1  12       40.01       72.19     33.01 o 
 -14   2  12       66.41       66.42     34.05 o 
 -13   2  12      306.80      215.51     81.59 o 
 -12   2  12       14.82       41.45     18.35 o 
 -11   2  12      865.39      924.21     93.98 o 
 -10   2  12     2745.99     2596.05     65.08 o 
  -9   2  12      326.63      339.96     40.66 o 
  -8   2  12      127.22      127.81     30.19 o 
  -7   2  12      275.82      277.80     90.72 o 
  -6   2  12      295.95      298.53     55.63 o 
  -5   2  12      321.35      423.92     78.05 o 
  -4   2  12       26.65       40.47     13.63 o 
  -3   2  12        9.82       31.45     18.12 o 
  -2   2  12      702.85      769.58     66.59 o 
  -1   2  12       40.80       34.42     14.10 o 
   0   2  12       43.85      117.12     60.67 o 
   1   2  12      172.89      170.91     38.50 o 
   2   2  12      364.23      388.30     74.63 o 
   3   2  12       67.53       99.64     26.88 o 
   4   2  12       51.49       61.84     22.77 o 
   5   2  12       12.33       16.03     11.46 o 
   6   2  12       54.02       44.73     30.19 o 
   7   2  12       51.08       57.41     25.68 o 
   8   2  12       11.61        9.98     33.96 o 
 -14   3  12       40.68       42.54     31.61 o 
 -13   3  12      118.15      116.91     52.06 o 
 -12   3  12      182.04      158.89     67.97 o 
 -11   3  12      137.00      138.46     31.00 o 
 -10   3  12      756.19      927.50    289.34 o 
  -9   3  12       23.64       40.39     19.28 o 
  -8   3  12     1342.95     1533.21    311.97 o 
  -7   3  12      868.50     1008.75     87.64 o 
  -6   3  12        2.15        9.19     11.39 o 
  -5   3  12       12.03       39.41     12.65 o 
  -4   3  12       85.73       76.20     24.67 o 
  -3   3  12        7.00       18.85     13.92 o 
  -2   3  12      655.27      739.79    130.94 o 
  -1   3  12      398.84      451.77     58.61 o 
   0   3  12       85.86       92.37     24.98 o 
   1   3  12        2.17       12.72     14.28 o 
   2   3  12      343.55      325.42     69.50 o 
   3   3  12        3.79       66.46     57.81 o 
   4   3  12       98.12       97.98     25.01 o 
   5   3  12      211.30      231.17     68.35 o 
   6   3  12       40.54       93.17     56.49 o 
   7   3  12       67.22       79.35     38.51 o 
   8   3  12       97.89      101.67     40.29 o 
 -13   4  12       39.81       35.92     22.00 o 
 -12   4  12      104.16      117.68     50.33 o 
 -11   4  12        0.36       37.03     30.92 o 
 -10   4  12      632.45      667.17     82.22 o 
  -9   4  12        0.09       31.82     52.18 o 
  -8   4  12     1384.35     1583.50    154.30 o 
  -7   4  12       89.81      116.51     25.18 o 
  -6   4  12      577.52      578.15     88.93 o 
  -5   4  12      734.38      728.93     83.95 o 
  -4   4  12       85.10       77.87     26.02 o 
  -3   4  12       52.80       47.73     16.33 o 
  -2   4  12      236.88      209.11     44.08 o 
  -1   4  12       33.22       28.87     19.39 o 
   0   4  12      177.20      209.96     55.23 o 
   1   4  12      189.53      224.28     39.76 o 
   2   4  12      632.43      670.37     68.38 o 
   3   4  12      215.68      250.30     53.22 o 
   4   4  12       94.50      128.52     34.12 o 
   5   4  12      166.00      150.96     50.89 o 
   6   4  12      119.09      111.02     43.80 o 
   7   4  12       29.79       36.00     18.65 o 
 -13   5  12      105.29       81.90     29.32 o 
 -12   5  12      303.09      295.14    120.18 o 
 -11   5  12        5.63       36.73     22.76 o 
 -10   5  12     1080.50     1016.95     87.91 o 
  -9   5  12       14.46       46.27     31.48 o 
  -8   5  12      416.25      644.10    163.14 o 
  -7   5  12      959.32     1111.62     68.83 o 
  -6   5  12      467.55      527.90     38.70 o 
  -5   5  12      530.80      481.32     77.92 o 
  -4   5  12      123.33      106.52     25.68 o 
  -3   5  12      345.72      380.92     60.24 o 
  -2   5  12      964.85      936.01     44.74 o 
  -1   5  12       19.12       36.14     16.72 o 
   0   5  12      144.14      132.02     28.28 o 
   1   5  12        0.08       16.53     12.32 o 
   2   5  12       64.14       53.84     17.53 o 
   3   5  12      162.50      200.94     45.99 o 
   4   5  12        7.70       25.00     21.22 o 
   5   5  12      121.19      132.26     36.87 o 
   6   5  12        6.67        5.53     20.40 o 
   7   5  12       53.65       73.09     34.41 o 
 -13   6  12       90.58       76.13     33.53 o 
 -12   6  12      316.33      260.18     94.03 o 
 -11   6  12       61.75       85.35     48.07 o 
 -10   6  12      241.86      245.01     83.88 o 
  -9   6  12        4.10      218.55     71.94 o 
  -8   6  12      175.94      272.98     77.26 o 
  -7   6  12     1753.47     1703.21     79.52 o 
  -6   6  12      221.99      226.45     59.42 o 
  -5   6  12        9.65       25.56     16.33 o 
  -4   6  12       13.66       17.79     13.66 o 
  -3   6  12      119.77      127.79     32.06 o 
  -2   6  12        1.59        5.55     12.73 o 
  -1   6  12       60.70       72.49     16.25 o 
   0   6  12       53.45       58.29     16.76 o 
   1   6  12       12.73       29.99     17.28 o 
   2   6  12      497.01      525.89     94.40 o 
   3   6  12        2.11       23.23     12.20 o 
   4   6  12       31.50       37.41     15.58 o 
   5   6  12       20.00       21.10     14.14 o 
   6   6  12      127.53      148.46     65.77 o 
 -12   7  12       11.10       27.39     22.59 o 
 -11   7  12      140.40      147.64     69.57 o 
 -10   7  12      305.66      294.02    108.33 o 
  -9   7  12      116.73      117.41     46.70 o 
  -8   7  12       90.41      150.68     68.05 o 
  -7   7  12      446.57      400.98    123.41 o 
  -6   7  12       15.81       44.45     31.23 o 
  -5   7  12      816.52      721.75     66.58 o 
  -4   7  12      155.54      134.11     29.83 o 
  -3   7  12      435.40      406.23     86.81 o 
  -2   7  12      125.51      134.14     30.01 o 
  -1   7  12       12.03       19.65     15.74 o 
   0   7  12      409.92      312.29     62.31 o 
   1   7  12       98.03      104.34     34.25 o 
   2   7  12      152.18      136.14     31.72 o 
   3   7  12      238.89      236.94     49.36 o 
   4   7  12      161.95      138.74     45.37 o 
   5   7  12       59.06       67.07     35.59 o 
 -12   8  12      310.95      274.95    131.10 o 
 -11   8  12      609.41      591.17     79.93 o 
 -10   8  12       63.45       98.02     90.63 o 
  -9   8  12       49.45       71.65     42.47 o 
  -8   8  12      790.57      957.70     77.89 o 
  -7   8  12      566.93      572.44    143.10 o 
  -6   8  12      304.69      316.17     67.13 o 
  -5   8  12      258.77      236.40     77.94 o 
  -4   8  12        1.64       18.24      9.47 o 
  -3   8  12       18.15       23.80     17.61 o 
  -2   8  12       23.43       45.70     17.79 o 
  -1   8  12       26.90       32.72     19.20 o 
   0   8  12       46.77       42.33     15.82 o 
   1   8  12       90.10      100.70     39.99 o 
   2   8  12        6.70       18.21     18.14 o 
   3   8  12      403.38      344.08    102.83 o 
   4   8  12        7.02       20.85     13.08 o 
 -11   9  12        4.84       -4.28     25.01 o 
 -10   9  12       14.53       20.22     20.67 o 
  -9   9  12       60.70       65.10     27.67 o 
  -8   9  12       26.16       22.08     18.32 o 
  -7   9  12      254.88      265.22     87.00 o 
  -6   9  12      103.40       93.82     35.58 o 
  -5   9  12       18.77       21.44     42.66 o 
  -4   9  12       71.39      100.56     30.61 o 
  -3   9  12      245.70      219.06     66.26 o 
  -2   9  12       10.45       13.33     13.79 o 
  -1   9  12        5.50       32.52     17.65 o 
   0   9  12        0.15       14.93      9.85 o 
   1   9  12       46.99       44.96     13.08 o 
   2   9  12       44.17       21.42     19.88 o 
   3   9  12        1.31       11.78      8.29 o 
 -10  10  12        7.81       31.83     23.75 o 
  -9  10  12      184.29      190.67     85.93 o 
  -8  10  12      456.37      385.44    121.70 o 
  -7  10  12        1.50       17.23     24.50 o 
  -6  10  12      124.14      130.87     53.10 o 
  -5  10  12      127.90       99.19     44.13 o 
  -4  10  12       43.43       34.59     48.33 o 
  -3  10  12        0.77       12.79     24.03 o 
  -2  10  12       51.01       72.63     26.58 o 
  -1  10  12       56.40       38.00     17.38 o 
   0  10  12      700.98      735.23     39.32 o 
   1  10  12        8.77       17.61     14.97 o 
  -8  11  12        7.57       23.29     14.00 o 
  -7  11  12        8.62       -9.98     23.25 o 
  -6  11  12       25.64       15.75     21.56 o 
  -5  11  12       41.70       51.36     23.14 o 
  -4  11  12      518.03      585.25     60.93 o 
  -3  11  12       76.67       69.27     27.29 o 
  -2  11  12       31.83       31.10     33.82 o 
  -1  11  12        1.31       17.59     20.95 o 
  -4 -12  13       55.01       72.82     43.75 o 
  -3 -12  13       93.53      124.21     49.59 o 
  -2 -12  13       49.36       53.78     28.21 o 
  -1 -12  13       45.95       68.54     45.55 o 
   0 -12  13       56.17       40.65     29.29 o 
   1 -12  13        0.75        7.70     23.35 o 
   2 -12  13      146.43      116.82     67.46 o 
   3 -12  13      359.77      224.70     89.19 o 
  -6 -11  13       77.70       77.50     31.53 o 
  -5 -11  13      105.90      126.13     89.38 o 
  -4 -11  13       51.34       83.10     35.64 o 
  -3 -11  13      136.95      189.33     68.08 o 
  -2 -11  13        0.09       26.31     19.37 o 
  -1 -11  13      227.31       73.83     96.16 o 
   0 -11  13        1.19       14.11     16.53 o 
   1 -11  13       77.60       56.49     52.50 o 
   2 -11  13       14.70       25.66     19.10 o 
   3 -11  13       30.75       27.91     16.17 o 
   4 -11  13       56.59       39.41     23.67 o 
   5 -11  13        4.47       49.24     23.00 o 
  -7 -10  13      125.04      102.67     57.98 o 
  -6 -10  13      205.05      236.01     90.55 o 
  -5 -10  13        0.84       44.90     43.16 o 
  -4 -10  13       48.54       47.92     25.45 o 
  -3 -10  13       16.14       21.68     20.14 o 
  -2 -10  13        1.26       37.42     11.54 o 
  -1 -10  13       27.36       31.07     15.45 o 
   0 -10  13       75.38      128.36     35.53 o 
   1 -10  13       23.48       29.01     13.21 o 
   2 -10  13      296.21      310.14     35.89 o 
   3 -10  13        0.57       17.45     13.22 o 
   4 -10  13      126.22      126.47     48.55 o 
   5 -10  13       35.98       22.31     18.82 o 
   6 -10  13       38.09       52.20     37.77 o 
  -8  -9  13      112.04       22.66     33.82 o 
  -7  -9  13       24.91       56.21     48.65 o 
  -6  -9  13       95.83       77.66     26.07 o 
  -5  -9  13        1.96       34.46     14.28 o 
  -4  -9  13      122.95      130.60     41.34 o 
  -3  -9  13      375.36      401.33     98.47 o 
  -2  -9  13      178.65      180.78     38.16 o 
  -1  -9  13      265.76       99.31    115.53 o 
   0  -9  13      165.28      155.75     46.79 o 
   1  -9  13       71.44       84.37     19.54 o 
   2  -9  13       50.86       46.19     17.87 o 
   3  -9  13        4.20       34.88     17.54 o 
   4  -9  13      173.06      128.28     48.40 o 
   5  -9  13       10.88        1.67     13.45 o 
   6  -9  13       43.46        9.26     19.35 o 
   7  -9  13        1.65        9.47     19.32 o 
  -9  -8  13       51.65       58.93     22.91 o 
  -8  -8  13      954.55     1120.59     56.29 o 
  -7  -8  13      366.11      324.71     98.79 o 
  -6  -8  13       28.44       24.31     15.73 o 
  -5  -8  13      172.54      128.88     40.78 o 
  -4  -8  13      429.65      394.72    105.44 o 
  -3  -8  13       52.89       62.44     16.13 o 
  -2  -8  13      110.24       79.27     41.76 o 
  -1  -8  13      554.48      510.40     59.90 o 
   0  -8  13       49.75       35.61     16.85 o 
   1  -8  13       40.26       62.38     17.39 o 
   2  -8  13      385.64      374.61     70.24 o 
   3  -8  13       40.85       75.42     24.87 o 
   4  -8  13        6.67       22.62     20.36 o 
   5  -8  13        0.07        8.57     13.23 o 
   6  -8  13      147.10      159.65     67.66 o 
   7  -8  13       10.62       33.43     28.00 o 
 -10  -7  13      100.74      109.26     47.20 o 
  -9  -7  13      163.00      156.38     55.50 o 
  -8  -7  13        8.25        0.64     20.01 o 
  -7  -7  13       67.01       63.85     21.71 o 
  -6  -7  13       12.08       23.34     14.10 o 
  -5  -7  13       19.25       36.03     16.30 o 
  -4  -7  13      203.23      161.23     38.22 o 
  -3  -7  13      182.42      145.15     37.88 o 
  -2  -7  13      284.19      254.90     49.28 o 
  -1  -7  13       32.17       26.09     15.13 o 
   0  -7  13      118.27       79.29     31.11 o 
   1  -7  13       73.94       94.70     23.92 o 
   2  -7  13      110.15      118.43     39.12 o 
   3  -7  13       15.32       37.48     22.88 o 
   4  -7  13      115.09       86.81     28.76 o
[truncated: 82,902 more chars]
